# Supplementary material for: SUMOFLUX: A Generalized Method for Targeted 13C Metabolic Flux Ratio Analysis
Source: PLoS Comput Biol. 2016 Sep 14;12(9):e1005109. doi: 10.1371/journal.pcbi.1005109 (PMC5023139; doi:10.1371/journal.pcbi.1005109)
Supplement: S4 Table — Flux ratio estimates (median) and 10% and 90% prediction quantiles are reported. (XLSX) [file pcbi.1005109.s011.xlsx]

## Sheet: Description
Table S4. SUMOFLUX and analytic formulas estimates of central carbon metabolism ratios of E. coli and B. subtilis.
Sheet	Description
E. coli estimates	SUMOFLUX predictions and analytic formulas’ estimates of five flux ratios in central metabolism of E. coli for eight strains grown on 100% [1 13C] (*) or 20% [U 13C] and 80% naturally labeled (#) glucose. (Experimental data from Fischer and Sauer 2003). In brackets are given 10% and 90% prediction quantiles for SUMOFLUX, and mean±std for analytic formulas.
B. subtilis estimates	SUMOFLUX predictions and analytic formulas’ estimates of four flux ratios in central metabolism of B. subtilis for 121 strains grown on 80% [1 13C] and 20% [U 13C] glucose (Experimental data from Fischer and Sauer 2005). Prediction intervals are reported as 10% and 90% prediction quantiles for SUMOFLUX, and mean±std for analytic formulas.

## Sheet: E. coli estimates
SUMOFLUX predictions and analytic formulas’ estimates of five flux ratios in central metabolism of E. coli for eight strains grown on 100% [1 13C] (*) or 20% [U 13C] and 80% naturally labeled (#) glucose. In brackets are given 10% and 90% prediction quantiles for SUMOFLUX, and mean±std for analytical formulas.
Strain	Glycolysis/PPP		Entner-Doudoroff pathway		Gluconeogenesis		Anaplerosis from phosphoenolpyruvate		Malic enzyme
	SUMOFLUX	Analytic formula	SUMOFLUX	Analytic formula	SUMOFLUX	Analytic formula	SUMOFLUX	Analytic formula	SUMOFLUX	Analytic formula
MG1655	0.73 [0.66 0.8]	0.76 ± 0.01	0.01 [0 0.02]	0.02 ± 0.01	0.04 [0.01 0.08]	0 ± 0.04	0.6 [0.54 0.7]	0.57 ± 0.01	0.05 [0.01 0.09]	0.02 ± 0.03
Δzwf	0.87 [0.81 0.91]	0.93 ± 0.02	0 [0 0.01]	0 ± 0.01	0.04 [0.01 0.1]	0 ± 0.02	0.41 [0.32 0.5]	0.34 ± 0.01	0.05 [0.02 0.11]	0.04 ± 0.03
Δpgi	0.01 [0 0.07]	0 ± 0.02	0.1 [0.03 0.18]	0.12 ± 0	0.69 [0.48 0.81]	0.9 ± 0.39	0.43 [0.32 0.55]	0.29 ± 0.01	0.09 [0.03 0.17]	0.05 ± 0.03
ΔpfkA	0.58 [0.52 0.64]	0.73 ± 0.01	0.1 [0.06 0.13]	0.07 ± 0.01	0.08 [0.01 0.17]	0.04 ± 0.06	0.47 [0.39 0.56]	0.44 ± 0.01	0.11 [0.04 0.18]	0.08 ± 0.03
ΔpykAF	0.72 [0.65 0.88]	0.78 ± 0.01	0 [0 0.02]	0.04 ± 0.01	0.03 [0 0.08]	0 ± 0.04	0.63 [0.53 0.72]	0.61 ± 0.01	0.14 [0.06 0.21]	0.1 ± 0.03
Δmae/pck	0.56 [0.46 0.64]	0.74 ± 0.01	0.01 [0 0.04]	0 ± 0.01	0.03 [0.01 0.08]	0 ± 0.04	0.6 [0.49 0.71]	0.52 ± 0.01	0.05 [0.01 0.12]	0.02 ± 0.03
Δsdh/mdh	0.63 [0.53 0.88]	0.74 ± 0.01	0.02 [0.01 0.05]	0.04 ± 0.01	0.19 [0.02 0.37]	0 ± 0.4	0.94 [0.89 0.96]	0.97 ± 0.01	0.08 [0.02 0.52]	0.03 ± 0.03
ΔfumA	0.67 [0.6 0.72]	0.76 ± 0.01	0.04 [0.02 0.07]	0.06 ± 0.01	0.04 [0 0.12]	0 ± 0.13	0.9 [0.78 0.95]	0.84 ± 0.01	0.05 [0.01 0.12]	0 ± 0.03

## Sheet: B. subtilis estimates
Strains	Gluconeogenesis					Anaplerosis from pyruvate					Malic enzyme					Glycolysis/PPP
	SUMOFLUX predictions			Analytic formula		SUMOFLUX predictions			Analytic formula		SUMOFLUX predictions			Analytic formula		SUMOFLUX predictions			Analytic formula
	10% quantile	median	90% quantile	mean	std	10% quantile	median	90% quantile	mean	std	10% quantile	median	90% quantile	mean	std	10% quantile	median	90% quantile	mean	std
cspD	0.0121814	0.0759452	0.185558	0	0.0579533	0.305616	0.431462	0.527476	0.471444	0.0197229	0.0125178	0.0799053	0.176806	0	0.0791203	0.430503	0.548361	0.839063	0.740823	0.0238104
adeC	0.0149652	0.0821003	0.213395	0	0.0604439	0.327251	0.431661	0.540238	0.466657	0.0198426	0.0143234	0.0812968	0.193751	0	0.0778609	0.431991	0.538832	0.753711	0.729141	0.023734
treA	0.0122234	0.0735573	0.302919	0	0.0635461	0.153408	0.298159	0.428848	0.46796	0.0236031	0.103756	0.239262	0.538664	0	0.0797571	0.585462	0.733391	0.881421	0.847245	0.0253636
degU	0.0111463	0.0778438	0.183379	0	0.0537056	0.28573	0.410462	0.500639	0.427784	0.0196589	0.0189475	0.0861893	0.18436	0	0.0770863	0.430503	0.566384	0.85051	0.729343	0.0237589
fruR	0.0111463	0.0759452	0.176981	0	0.0548909	0.293217	0.406375	0.487827	0.448351	0.0196063	0.0143234	0.0846075	0.186982	0	0.0758966	0.442706	0.571784	0.823176	0.747846	0.0238702
yqjJ (zwf)	0.00357771	0.0387419	0.139143	0	0.0609185	0.205609	0.342846	0.459866	0.557121	0.02655	0.103756	0.225161	0.42061	0	0.0542642	0.873899	0.9399	0.988946	1	0.0270402
cspB	0.0107164	0.0836909	0.183379	0	0.0561865	0.304922	0.437066	0.512636	0.488824	0.0196137	0.0230041	0.0894024	0.193751	0	0.0790522	0.457853	0.569811	0.711297	0.75007	0.0238928
fur	0.0252912	0.103005	0.306577	0	0.0961448	0.28573	0.404803	0.504663	0.567305	0.0208832	0.0827627	0.192738	0.28338	0	0.090897	0.465171	0.580515	0.755679	0.773385	0.0245026
hpr	0.00267908	0.0463806	0.154876	0	0.0684996	0.210181	0.299544	0.448739	0.426138	0.0246914	0.0928756	0.229974	0.548479	0.030184	0.0686564	0.563468	0.764601	0.904906	0.89892	0.0258247
lmrA	0.0138629	0.0821003	0.185558	0	0.0584546	0.317168	0.435605	0.526251	0.485672	0.0197039	0.0143234	0.0861893	0.18471	0	0.0761283	0.430503	0.557462	0.753711	0.738152	0.0237971
senS	0.0121814	0.0800307	0.178909	0	0.0544275	0.302234	0.41317	0.504542	0.45973	0.0198463	0.0143234	0.0799053	0.193435	0	0.0769925	0.452671	0.571478	0.778737	0.748304	0.0238759
purR	0.0155942	0.0842783	0.238782	0	0.059303	0.330437	0.450421	0.564231	0.52083	0.0200211	0.0214564	0.0894024	0.199108	0	0.0748856	0.486539	0.618394	0.790311	0.782842	0.0242226
sigB	0.0111463	0.0762952	0.184119	0	0.0546252	0.293217	0.410625	0.511947	0.444894	0.0199507	0.0240505	0.0948907	0.196087	0	0.0781085	0.445939	0.561875	0.734389	0.753723	0.0239149
yqjI	0.00365172	0.0403246	0.124133	0	0.0502025	0.236803	0.349075	0.460594	0.50318	0.0239235	0.103756	0.219389	0.360303	0	0.0610897	0.832201	0.927104	0.977132	0.979358	0.0263307
sigL	0.0117067	0.0762952	0.185558	0	0.0612417	0.312635	0.421553	0.527476	0.485549	0.0197232	0.023224	0.0879956	0.196087	0	0.0802441	0.443513	0.571478	0.823948	0.754377	0.0239047
sigW	0.0111974	0.0605954	0.158866	0	0.0541399	0.256439	0.402767	0.486876	0.437271	0.0198049	0.0230041	0.0894024	0.193751	0	0.0777688	0.465883	0.579441	0.69053	0.765505	0.0240052
sinR	0.0047354	0.0370367	0.110384	0	0.0528811	0.254421	0.34731	0.479642	0.422655	0.0196209	0.0350759	0.121029	0.190648	0	0.0769461	0.392193	0.559793	0.810714	0.731816	0.0237711
spo0A	0.0118746	0.0705057	0.162011	0	0.0739761	0.351397	0.450388	0.574121	0.574115	0.0190929	0.0132655	0.0812968	0.150844	0.00188583	0.0754186	0.385245	0.531015	0.822283	0.722468	0.0237078
spo0J	0.0109471	0.0625386	0.138602	0	0.0534734	0.254421	0.395513	0.485015	0.430271	0.0197394	0.0242066	0.0987714	0.200169	0	0.0792524	0.458536	0.578212	0.755723	0.748695	0.0238825
malS	0.0150649	0.0836909	0.185826	0	0.0550696	0.293217	0.410462	0.522851	0.454529	0.0198836	0.0161164	0.0861893	0.224596	0	0.0801499	0.382163	0.532665	0.753711	0.719862	0.0236951
mreBH	0.0117067	0.0689577	0.154876	0	0.0570416	0.302711	0.434183	0.527476	0.46486	0.0199796	0.0243691	0.0969963	0.208691	0	0.077722	0.443493	0.552491	0.678682	0.748053	0.023869
murZ	0.0111463	0.0759452	0.167975	0	0.0532269	0.28573	0.410961	0.515498	0.43599	0.0199262	0.0243691	0.109465	0.224596	0	0.0751077	0.435613	0.563469	0.711297	0.742838	0.0238359
ndhF	0.0107164	0.0758165	0.176981	0.0224622	0.0482511	0.282734	0.395513	0.480029	0.457809	0.0193356	0.0121483	0.0861893	0.18436	0	0.0761525	0.430503	0.570253	0.711297	0.744636	0.0238645
odhA	0.0171881	0.116177	0.230847	0	0.246307	0.521701	0.690478	0.807068	0.954869	0.0195617	0.0425924	0.135939	0.401885	0	0.0772065	0.491529	0.632113	0.779548	0.807061	0.0247687
pckA	0.0155942	0.0938026	0.223684	0.008229	0.0557888	0.317168	0.422783	0.527476	0.44044	0.0196927	0.0214564	0.0879956	0.18471	0	0.0805271	0.374403	0.513889	0.84291	0.688431	0.0235144
pgi	0.0600784	0.167225	0.371922	0	0.294996	0.379675	0.481754	0.628915	0.499474	0.0136826	0.0303563	0.0979282	0.320312	0.11536	0.0365007	0.0351576	0.0686423	0.109736	0.151277	0.0251407
pmi	0.0155942	0.0821396	0.185558	0	0.0575616	0.308778	0.421744	0.522789	0.446759	0.0197186	0.0239217	0.0894024	0.196087	0	0.0786865	0.374784	0.52693	0.828925	0.711336	0.0236451
pps	0.0107279	0.0774994	0.325636	0	0.0609101	0.293217	0.416903	0.523258	0.505055	0.0195409	0.0475074	0.137654	0.251975	0	0.138295	0.383428	0.562392	0.823948	0.72677	0.0237199
tdk	0.0184378	0.0938026	0.279856	0	0.0576391	0.317168	0.421553	0.528607	0.453756	0.0198821	0.0240505	0.0812968	0.18471	0	0.0789314	0.430503	0.539555	0.839063	0.734915	0.0237727
tuaA	0.0155942	0.126482	0.338842	0	0.0571555	0.313883	0.426597	0.527476	0.460623	0.0197145	0.0125178	0.0799053	0.197986	0	0.0807171	0.380695	0.532811	0.780434	0.716843	0.0236693
tuaB	0.00665733	0.0495978	0.135534	0	0.0574578	0.308778	0.422288	0.53455	0.4578	0.0197888	0.0493257	0.126566	0.245869	0	0.0848837	0.417694	0.539923	0.823176	0.739851	0.0238011
tuaC	0.0102306	0.0682026	0.170231	0	0.0504047	0.240678	0.371445	0.474737	0.432228	0.0200937	0.0240505	0.0969963	0.200169	0	0.0757178	0.458854	0.574942	0.703277	0.757258	0.0239351
tuaD	0.0155942	0.0821003	0.183379	0	0.0561853	0.304922	0.421553	0.515498	0.44789	0.019815	0.0240505	0.0894024	0.196087	0	0.0792539	0.430503	0.546859	0.753711	0.743769	0.0238367
udk	0.0155942	0.0784463	0.183379	0	0.0565476	0.302711	0.416903	0.527476	0.444315	0.0199315	0.0189475	0.0894024	0.200169	0	0.0801178	0.395216	0.537575	0.783748	0.740744	0.0238322
spmA	0.0111463	0.0836909	0.191958	0	0.0552046	0.302711	0.413304	0.512636	0.449631	0.01984	0.029766	0.0986926	0.226353	0	0.0765193	0.441551	0.557686	0.692346	0.748847	0.0238807
spmB	0.0128697	0.0759452	0.1799	0	0.0600732	0.313845	0.421553	0.527476	0.449921	0.019763	0.0143234	0.0799053	0.18436	0	0.0777406	0.430503	0.541387	0.801865	0.721947	0.0236997
sdhC	0.0535229	0.198066	0.457102	0	0.239464	0.719551	0.876166	0.973019	1	0.0203117	0.112329	0.354525	0.593769	0	0.0760557	0.541942	0.712965	0.881421	0.840677	0.0248491
yjlD	0.0047354	0.0365153	0.117725	0	0.0447603	0.223589	0.293461	0.376238	0.417869	0.0212291	0.0462836	0.170286	0.245447	0	0.0714493	0.574564	0.69514	0.887508	0.806945	0.0244051
gntZ	0.010141	0.0625386	0.167975	0	0.0489208	0.23417	0.340713	0.433856	0.409777	0.0200542	0.0242066	0.0969963	0.196087	0	0.0754365	0.459163	0.580515	0.778737	0.757137	0.0239434
mrpD	0.0077349	0.0612175	0.131816	0	0.0481188	0.23417	0.35686	0.443599	0.429066	0.0199989	0.0252363	0.103761	0.226353	0	0.0741618	0.492436	0.611114	0.695138	0.790907	0.0241815
iolJ	0.030081	0.124467	0.322299	0	0.0497823	0.258103	0.379452	0.540736	0.443967	0.019778	0.029766	0.103761	0.226353	0	0.0792736	0.484082	0.600683	0.743064	0.77689	0.024076
katB	0.0155942	0.096641	0.301839	0	0.0507146	0.218821	0.35686	0.480071	0.400771	0.0200255	0.0161164	0.0892477	0.203912	0	0.0738447	0.508661	0.624425	0.826107	0.78693	0.024154
ydeA	0.0108387	0.0601327	0.306577	0	0.0485891	0.211355	0.328259	0.424159	0.398765	0.0200197	0.0381883	0.135939	0.236141	0	0.0980996	0.466678	0.601015	0.709519	0.7872	0.0241534
sodA	0.0077349	0.0644184	0.168401	0	0.0510484	0.243547	0.357185	0.461963	0.412322	0.0197341	0.0123531	0.0800633	0.181172	0	0.074959	0.46512	0.577229	0.678682	0.762979	0.0239742
fbp	0.0283379	0.129152	0.394851	0	0.0499663	0.262256	0.395867	0.552969	0.491176	0.0196167	0.0330583	0.0987714	0.226353	0	0.103623	0.463353	0.601262	0.817537	0.788867	0.0241809
ktrD	0.0128697	0.0836909	0.205454	0	0.0616956	0.351813	0.456033	0.553977	0.552381	0.0197643	0.023224	0.0799053	0.174271	0	0.0799349	0.456678	0.576458	0.679629	0.764874	0.0239593
glvC	0.0148735	0.0908798	0.216007	0	0.0605354	0.400994	0.539061	0.685865	0.583678	0.0215001	0.0879813	0.166966	0.27534	0	0.0821297	0.373827	0.531134	0.711297	0.747795	0.0239098
yqeW	0.0155942	0.073142	0.289619	0	0.0557277	0.27314	0.394848	0.488614	0.44117	0.0197753	0.0415094	0.126566	0.224845	0	0.0975177	0.417792	0.560598	0.708671	0.756374	0.0239262
pstC	0.0120429	0.109209	0.435264	0	0.0453189	0.210308	0.394114	0.645704	0.478695	0.0200936	0.0471877	0.168168	0.39431	0	0.0869923	0.485275	0.624579	0.745127	0.782896	0.0241653
cydA	0.0077349	0.0752254	0.168555	0	0.0509708	0.238546	0.35686	0.466047	0.416645	0.0201434	0.0189475	0.0969963	0.211684	0	0.0772123	0.464523	0.578757	0.753829	0.76124	0.0239617
ydeG	0.00933777	0.0644184	0.140072	0	0.0504661	0.255061	0.397788	0.485815	0.432732	0.0199779	0.0257623	0.0969963	0.211684	0	0.0748475	0.485434	0.599093	0.689389	0.77656	0.0240722
ydfM	0.00736526	0.0707202	0.182058	0	0.0511165	0.255061	0.394114	0.480071	0.435892	0.020116	0.0189475	0.0969963	0.219387	0	0.0780479	0.498442	0.594602	0.687868	0.782467	0.0241229
gutP	0.0108387	0.0666867	0.149779	0	0.0524165	0.250528	0.406575	0.487431	0.450251	0.0200807	0.0353857	0.103505	0.211684	0	0.0798474	0.48062	0.59298	0.687868	0.777537	0.0240845
acoA	0.0108387	0.0687087	0.178521	0	0.0524916	0.242995	0.410462	0.515498	0.447346	0.0200448	0.0340808	0.103505	0.219003	0	0.0795046	0.522566	0.613	0.707171	0.783106	0.0241209
acoB	0.0098567	0.0499513	0.129797	0	0.0546069	0.253696	0.410462	0.533947	0.456104	0.0200417	0.032266	0.124908	0.242054	0	0.0802243	0.496164	0.609687	0.718681	0.782913	0.0241224
acoC	0.0125077	0.0767745	0.26334	0	0.0545051	0.257846	0.433654	0.542711	0.458886	0.0200876	0.0338359	0.118801	0.220382	0	0.0840442	0.519289	0.614824	0.709207	0.777013	0.0240626
yfkE	0.0107164	0.0504203	0.179683	0	0.0525693	0.249784	0.416903	0.538745	0.45348	0.019992	0.0588037	0.141332	0.244592	0	0.0831613	0.509719	0.59678	0.707171	0.783209	0.0241191
ykbA	0.0107164	0.0601403	0.154876	0	0.0529138	0.218821	0.317145	0.428848	0.385649	0.0201605	0.0189475	0.0846075	0.199108	0	0.0651536	0.492436	0.633804	0.842849	0.78506	0.024132
ypbD	0.0132955	0.0961427	0.273379	0	0.0610356	0.254421	0.34899	0.458284	0.378183	0.0189941	0.0132655	0.0785874	0.193751	0	0.0732332	0.41623	0.535291	0.753711	0.724146	0.0237057
ypjH	0.0121814	0.0612175	0.135648	0	0.0738948	0.275724	0.425885	0.606953	0.577398	0.0207716	0.0442353	0.145007	0.251975	0	0.0666794	0.547422	0.660628	0.856172	0.807894	0.0243356
ypbQ	0.0104918	0.0601327	0.138511	0	0.0552094	0.23417	0.328135	0.43177	0.399225	0.0200652	0.0243691	0.0928263	0.208691	0	0.0656053	0.495576	0.636699	0.790817	0.773521	0.0240437
ypbR	0.0137838	0.0972936	0.331378	0	0.0608534	0.2846	0.370955	0.470008	0.388049	0.0188886	0.0108736	0.0763601	0.192751	0	0.0722075	0.362425	0.503115	0.657041	0.692626	0.0234853
yplQ	0.00897993	0.0478601	0.105364	0	0.0562967	0.242995	0.36927	0.479499	0.449776	0.0199549	0.0370839	0.109465	0.214551	0	0.0726073	0.484151	0.613268	0.726341	0.78959	0.0241298
yvfM	0.0148735	0.0880376	0.292635	0	0.0549949	0.254771	0.317377	0.415579	0.368709	0.0190899	0.0114798	0.0785874	0.18436	0	0.0746892	0.392193	0.514802	0.665521	0.713949	0.0236183
yocA	0.0132955	0.0601327	0.185624	0	0.0523228	0.218821	0.331592	0.445701	0.409897	0.0202517	0.0239217	0.0895227	0.206406	0	0.0670435	0.474112	0.62191	0.831394	0.79545	0.0241811
yjcR	0.0104918	0.0700521	0.168555	0	0.0528941	0.204152	0.317746	0.424159	0.395227	0.0197184	0.0143234	0.0846075	0.200169	0	0.0696654	0.426357	0.565753	0.678682	0.756018	0.0239012
manP	0.0119282	0.0601327	0.151212	0	0.0531747	0.233331	0.351257	0.447774	0.429353	0.0202266	0.0242066	0.0969963	0.203912	0	0.0665137	0.481659	0.637209	0.887508	0.782922	0.0241067
ypiA	0.0107677	0.0580508	0.12877	0	0.0503135	0.232461	0.32711	0.4251	0.423052	0.0201487	0.0252363	0.0987714	0.200169	0	0.0685335	0.442146	0.563341	0.678682	0.753635	0.0238661
ysfD	0.0107164	0.057216	0.154988	0	0.0559183	0.240589	0.339483	0.455731	0.426852	0.0198586	0.0252363	0.0969963	0.206406	0	0.0680229	0.432831	0.576798	0.673396	0.755489	0.0238888
cggR	0.0184378	0.109017	0.331378	0	0.0643173	0.30524	0.410302	0.536476	0.367094	0.0194945	0.0103692	0.0861214	0.206105	0.0192434	0.0700142	0.36699	0.513682	0.685385	0.69569	0.0234974
yqfL	0.0103495	0.0644987	0.15695	0	0.0586661	0.250528	0.322972	0.428848	0.386508	0.0192835	0.0143234	0.0827698	0.203912	0	0.0695975	0.400957	0.529972	0.665521	0.72588	0.0237094
asnH	0.0120901	0.0763712	0.1799	0	0.0540531	0.233331	0.322397	0.447774	0.370778	0.0202678	0.0182621	0.0799053	0.208691	0	0.0720676	0.420266	0.577667	0.711297	0.752083	0.0238464
maeN	0.00430686	0.0403246	0.1073	0	0.0529382	0.23417	0.351257	0.483375	0.434342	0.0205224	0.0646527	0.166966	0.272889	0	0.0768877	0.465447	0.587981	0.811221	0.7711	0.0239689
bglP	0.0120901	0.0870524	0.221712	0	0.063117	0.256439	0.383581	0.497606	0.472318	0.0201605	0.0252363	0.0969963	0.208691	0	0.0680755	0.442174	0.57557	0.689138	0.752021	0.0238688
tlpC	0.0184378	0.112844	0.338842	0	0.0631687	0.297885	0.383476	0.486876	0.421303	0.0201043	0.0143234	0.0895227	0.211898	0	0.0798284	0.389144	0.521401	0.701787	0.741417	0.0237879
ytcI	0.0170487	0.0650929	0.138511	0	0.0573134	0.237417	0.369216	0.478963	0.400278	0.0203209	0.029766	0.0969963	0.203912	0	0.0642305	0.461806	0.625372	0.752937	0.804781	0.0242656
spo0A	0.0128697	0.0823468	0.204248	0	0.0857443	0.353165	0.461967	0.577377	0.582233	0.0193837	0.0147975	0.0783748	0.187832	0	0.0732048	0.464799	0.573115	0.690382	0.743756	0.0238565
oppA	0.0199769	0.088169	0.196052	0	0.076733	0.277318	0.42144	0.57382	0.53169	0.0200547	0.0143234	0.0799053	0.203912	0	0.0684165	0.486443	0.619219	0.836865	0.759952	0.0239409
oppA	0.0107412	0.072107	0.168555	0	0.0685463	0.329172	0.429363	0.539827	0.478809	0.0183122	0.00896382	0.072577	0.174271	0	0.0778182	0.335154	0.5116	0.833691	0.666708	0.0233702
spo0F	0.0104918	0.0758165	0.18415	0	0.0682721	0.283192	0.401688	0.530765	0.533298	0.0192849	0.0106482	0.0783748	0.183414	0	0.0697689	0.444551	0.602041	0.866802	0.761225	0.0239544
oppA	0.0116848	0.0705921	0.191908	0	0.083031	0.338262	0.457097	0.61534	0.518963	0.0187863	0.0103538	0.0770053	0.18436	0	0.0724351	0.40629	0.549035	0.657041	0.729346	0.0237143
ypqE	0.0171881	0.111328	0.336011	0	0.0715919	0.35258	0.455137	0.597183	0.512815	0.0195248	0.0147975	0.0830866	0.226353	0	0.0739721	0.411332	0.529972	0.662684	0.730063	0.02369
yjdF	0.0283379	0.177611	0.389402	0	0.0705697	0.359041	0.448395	0.546896	0.456753	0.0194661	0.0127269	0.0783748	0.174843	0.0699356	0.0752004	0.31583	0.491141	0.737971	0.708736	0.0235514
ypjA	0.0196505	0.075501	0.176981	0	0.0532271	0.23417	0.339483	0.437834	0.414564	0.0201268	0.0189475	0.0783748	0.196087	0	0.0675003	0.471244	0.633469	0.86714	0.782355	0.0241036
ypmB	0.0107164	0.0735573	0.154876	0	0.0673358	0.333488	0.423544	0.522668	0.474014	0.0187869	0.023224	0.0812968	0.186796	0.034019	0.0702883	0.420902	0.522786	0.750044	0.728456	0.0236868
ywrB	0.0184378	0.116789	0.339475	0	0.0696602	0.338424	0.436169	0.546896	0.423039	0.0196312	0.013872	0.0783748	0.184833	0	0.0770492	0.331863	0.513889	0.750044	0.714	0.0236011
yuaC	0.0104918	0.0704025	0.158866	0	0.0558151	0.247511	0.383407	0.473419	0.382213	0.0200532	0.0214564	0.0890511	0.200169	0	0.0711774	0.442146	0.577274	0.734389	0.757955	0.0238913
comA	0.0102306	0.0758165	0.168555	0	0.0713432	0.329195	0.448067	0.577377	0.548459	0.0191933	0.0114798	0.0812968	0.193918	0	0.0690545	0.448354	0.575753	0.678682	0.746812	0.0238724
hpr	0.0077349	0.069251	0.243331	0	0.0720775	0.150966	0.267659	0.434633	0.288296	0.0233763	0.0460315	0.151322	0.331821	0	0.0669095	0.473592	0.693893	0.853613	0.83965	0.0253164
lytT	0.0104918	0.0682026	0.156789	0	0.0623969	0.288373	0.406575	0.493392	0.435406	0.0195727	0.0114798	0.0895227	0.196087	0.023659	0.0674087	0.468679	0.575753	0.678682	0.758484	0.023939
phoP	0.0103495	0.0714576	0.178909	0	0.0626472	0.302711	0.415159	0.511382	0.460608	0.0193425	0.0114798	0.0799053	0.196087	0.00522142	0.0720487	0.446853	0.566384	0.678682	0.740507	0.0237856
sigD	0.0077349	0.0682026	0.149779	0	0.0648922	0.268157	0.394669	0.493606	0.53183	0.0191	0.0112914	0.0890511	0.193435	0.00691712	0.0680218	0.462328	0.54959	0.709146	0.729863	0.0237585
odhA	0.0720026	0.26728	0.576654	0	0.141771	0.632227	0.760111	0.877094	0.865409	0.0177909	0.0388106	0.181127	0.540454	0	0.100986	0.39193	0.570775	0.810714	0.7142	0.0237323
yrhE	0.0120429	0.0666116	0.279324	0	0.0653188	0.317918	0.421553	0.53455	0.480242	0.0189561	0.0475074	0.116731	0.219003	0	0.0946487	0.441775	0.576775	0.836865	0.749014	0.0238219
yrhG	0.0108387	0.073142	0.163783	0	0.0682266	0.313845	0.427182	0.538321	0.457374	0.0193691	0.0114798	0.0830866	0.200169	0.0401454	0.0648292	0.429361	0.561334	0.689138	0.738754	0.0237786
yhaU	0.0107164	0.073142	0.168555	0	0.0614192	0.264825	0.380569	0.485815	0.435607	0.0194022	0.0112914	0.0830866	0.18471	0.00999915	0.0684619	0.457853	0.571306	0.673461	0.747694	0.0238401
pit	0.0107164	0.0601552	0.138539	0	0.0631518	0.302711	0.41317	0.535209	0.446455	0.0193022	0.0114798	0.0969963	0.200169	0	0.0711741	0.465684	0.572071	0.682466	0.752793	0.0238681
yrrD	0.0155942	0.0750521	0.180215	0	0.0607148	0.304892	0.411867	0.492755	0.438058	0.0193694	0.0425924	0.111602	0.226353	0	0.0884862	0.468034	0.56795	0.690822	0.744996	0.0238067
yeaB	0.0102306	0.0701869	0.156861	0	0.0617269	0.253696	0.378615	0.485815	0.446357	0.019534	0.0114798	0.0799053	0.187832	0.0206617	0.0671588	0.474366	0.595457	0.734389	0.764476	0.0239654
xpt	0.0149652	0.102466	0.284569	0	0.0603423	0.295359	0.403195	0.485815	0.451259	0.0193531	0.0103692	0.0783748	0.176806	0	0.0714433	0.46684	0.567552	0.678682	0.741866	0.0237986
ugtP	0.0107412	0.0701176	0.165351	0	0.0652562	0.314896	0.421358	0.527476	0.48379	0.019066	0.0112914	0.0799053	0.200169	0	0.0701209	0.449141	0.562392	0.71779	0.733404	0.0237516
yutK	0.0119282	0.0726918	0.165351	0	0.0632503	0.293217	0.380569	0.482043	0.435217	0.0191614	0.0114798	0.0785874	0.192737	0.00527552	0.0663694	0.467881	0.565753	0.673396	0.740333	0.0237961
xynP	0.0102306	0.0718979	0.165578	0	0.0602584	0.250528	0.362935	0.473419	0.446662	0.0195265	0.0114798	0.0846075	0.193435	0	0.0683576	0.432831	0.584624	0.734389	0.75354	0.0238999
yjbQ	0.00897993	0.0637226	0.149779	0	0.0580064	0.256439	0.380569	0.478799	0.437467	0.0193277	0.0121483	0.0894024	0.193435	0	0.0720595	0.449755	0.592543	0.676872	0.770261	0.0240051
yloB	0.00875277	0.0686021	0.277868	0	0.0704374	0.168682	0.251288	0.388373	0.423987	0.0234455	0.058456	0.181775	0.581555	0.0330338	0.0627361	0.514796	0.728016	0.889112	0.843488	0.0254245
adhB	0.00727766	0.0500754	0.120645	0	0.0542026	0.232461	0.354185	0.456304	0.435144	0.0193959	0.0112914	0.0846075	0.194701	0	0.0665604	0.493782	0.627907	0.753468	0.771705	0.0240312
galE	0.0117067	0.106982	0.325113	0	0.0575534	0.207627	0.379792	0.540736	0.522971	0.0188685	0.0114798	0.0894024	0.219003	0	0.0684183	0.442146	0.555068	0.711297	0.740458	0.0237454
citH	0.00350434	0.0256432	0.097441	0	0.0599747	0.233845	0.370187	0.473419	0.467642	0.0191669	0.0425924	0.120581	0.238218	0	0.0680262	0.458715	0.584281	0.836865	0.761437	0.0239218
yqjJ (zwf)	0.00875277	0.069251	0.188355	0	0.0576801	0.18291	0.281517	0.384371	0.451775	0.0261854	0.0772536	0.17268	0.493216	0.0213449	0.0529149	0.743654	0.904431	0.953226	0.961618	0.0264137
cydB	0.00365172	0.0319183	0.0985584	0	0.0617493	0.24593	0.360624	0.473419	0.462013	0.0192876	0.0340808	0.113303	0.236141	0.055777	0.0636431	0.440757	0.584281	0.719053	0.751257	0.023873
hutM	0.0111463	0.0801992	0.187122	0	0.0649841	0.290832	0.41317	0.511382	0.462587	0.0192091	0.0114798	0.0783748	0.200169	0	0.070484	0.464799	0.561875	0.678682	0.745336	0.0238228
ytxG	0.00875277	0.0619078	0.243331	0	0.0521433	0.168682	0.256463	0.373204	0.321539	0.0214347	0.0255563	0.103505	0.208691	0	0.0729884	0.436428	0.642827	0.795296	0.803211	0.02449
ytxH	0.0117067	0.0800307	0.255045	0	0.0638663	0.244291	0.3709	0.485836	0.474282	0.0191995	0.00716094	0.0783748	0.194701	0	0.0711065	0.432831	0.576798	0.695527	0.756216	0.0239075
yusZ	0.0921275	0.36743	0.735923	0	0.0716044	0.372562	0.474562	0.582911	0.398484	0.0177273	0.013872	0.0826103	0.175283	0	0.0809664	0.190182	0.285969	0.519527	0.570739	0.0230732
glcR	0.0155942	0.0784463	0.183379	0	0.0600463	0.304729	0.440634	0.533433	0.498411	0.0197061	0.0143234	0.0861893	0.193435	0	0.0787994	0.452671	0.565753	0.711297	0.752149	0.0238946
pbpG	0.00891559	0.0842783	0.219419	0.0399992	0.055017	0.329195	0.467688	0.620163	0.52387	0.0195389	0.0713987	0.420612	0.716239	0.037313	0.0683616	0.432276	0.562604	0.844644	0.722171	0.0237126
yqfL	0.0077349	0.0718979	0.164364	0.0274043	0.0613071	0.28874	0.437659	0.590576	0.472943	0.0196107	0.0785811	0.401991	0.71611	0	0.0713538	0.442706	0.574089	0.828925	0.716965	0.0237053
yqzB	0.238284	0.49356	0.715488	0.197769	0.185956	0.565009	0.718545	0.894071	0.732801	0.0166441	0.0441474	0.187178	0.683872	0.0318266	0.074726	0.181329	0.268654	0.401019	0.481187	0.02321
abrB	0.0120429	0.0678139	0.204248	0	0.0614123	0.305713	0.455035	0.614474	0.560385	0.020213	0.0588037	0.174502	0.274047	0.0378987	0.0645423	0.525666	0.655079	0.77236	0.802004	0.024281
WT 168	0.0128697	0.0981219	0.224969	0	0.085869	0.424228	0.537868	0.701076	0.626748	0.018904	0.0147975	0.0830866	0.197986	0	0.076307	0.364824	0.518158	0.686367	0.717612	0.0236612
WT 168 c	0.011189	0.0943567	0.213127	0	0.0903057	0.411933	0.523148	0.697569	0.600145	0.0190278	0.0125178	0.0799053	0.193897	0	0.0775059	0.355018	0.520487	0.753711	0.721672	0.0236789
