# Supplementary material for: SUMOFLUX: A Generalized Method for Targeted 13C Metabolic Flux Ratio Analysis
Source: PLoS Comput Biol. 2016 Sep 14;12(9):e1005109. doi: 10.1371/journal.pcbi.1005109 (PMC5023139; doi:10.1371/journal.pcbi.1005109)
Supplement: S5 Table — The best fit flux values and 95% confidence intervals for the fluxes estimated using parameter continuation procedure in INCA software. The prediction quantiles for the flux ratios were calculated from the flux ratio distributions of 1000 flux solutions found with the optimization procedure. (XLSX) [file pcbi.1005109.s012.xlsx]

## Sheet: Description
Table S5. 13C-MFA analysis of eight E. coli strains grown on 100% [1 13C] or 20% [U 13C] and 80% naturally labeled glucose.
Sheet	Description
MFA fluxes 1-13C+U-13C	13C MFA implemented in INCA software (Young 2014) was used to find the best fit solution and flux condifence intervals with parameter continuation procedure (continuate). The optimization was performed given a combines set of data from the [1-13C] and 50% [U-13C] E. coli labeling experiments and glucose uptake rates (Fischer 2003).
MFA fluxes 1-13C data	13C MFA implemented in INCA software (Young 2014) was used to find the best fit solution and flux condifence intervals with parameter continuation procedure (continuate). The optimization was performed given the data from the [1-13C] E. coli labeling experiment only and glucose uptake rates (Fischer 2003).
MFA fluxes U-13C data	13C MFA implemented in INCA software (Young 2014) was used to find the best fit solution and flux condifence intervals with parameter continuation procedure (continuate). The optimization was performed given the data from the 50% [U-13C] E. coli labeling experiment only and glucose uptake rates (Fischer 2003).
MFA flux ratio estimates	Six flux ratios in the central carbon metabolism of E. coli were calculated for the best fit solutions for each strain. The 10% and 90% flux ratio predictor quantiles were estimated from a set of 1000 optimal 13C-MFA solutions obtained for each strain with optimization procedure (estimate).

## Sheet: MFA fluxes 1-13C+U-13C
Reaction	Type	MG1655				Δzwf				Δpgi				ΔpfkA				ΔpykAF				Δmae/pck				Δsdh/mdh				ΔfumA
		MFA Best fit		95% Confidence interval		MFA Best fit		Confidence interval		MFA Best fit		Confidence interval		MFA Best fit		Confidence interval		MFA Best fit		Confidence interval		MFA Best fit		Confidence interval		MFA Best fit		Confidence interval		MFA Best fit		Confidence interval
		Best fit	Best fit std	Lower bounds	Upper bounds	Best fit	Best fit std	Lower bounds	Upper bounds	Best fit	Best fit std	Lower bounds	Upper bounds	Best fit	Best fit std	Lower bounds	Upper bounds	Best fit	Best fit std	Lower bounds	Upper bounds	Best fit	Best fit std	Lower bounds	Upper bounds	Best fit	Best fit std	Lower bounds	Upper bounds	Best fit	Best fit std	Lower bounds	Upper bounds
glucose -> G6P	net	8.5	0	8.304	8.69602	8.8	0.100095	8.604	8.99604	2.5	0.100085	2.304	2.696	1.4	0.100007	1.20383	1.59612	8.1	0	7.904	8.296	5.69993	0.163351	5.504	5.896	6.49996	0.100043	6.30396	6.696	8.2	0.1	8.004	8.39601
CO2in -> CO2	net	8.71204	8.67864e+09	0	Inf	0.00397017	1679.62	0	Inf	49.6271	8.92076e+06	0	Inf	0.788618	25706.9	0	NaN	0.0200037	2.83034e+06	0	Inf	12.5422	4.81996	0	Inf	0.396698	57895.8	0.00029248	108.283	13.2573	4826.86	0	Inf
Ac -> Acetate	net	10.107	1.57884e+10	0	16.8351	1e-07	1461.43	0	17.9098	1e-07	815518	0	4.65582	0.390186	14976	0	3.11444	0.0147663	2529.55	0	16.0725	1.30385e-07	0.126008	0	11.2305	1.00005e-07	80899.4	0	12.9103	15.8048	5946.26	0	16.407
CO2 -> CO2out	net	21.1296	2.60541e+10	0	Inf	0.00835426	4571.47	0	Inf	55.3994	1.01804e+07	3.40403e-06	Inf	1.21684	46555.1	0	Inf	0.0445431	6.30866e+06	0	4.51697e+06	14.7329	5.06856	0	Inf	0.672793	146794	0	144.561	30.7614	11937	0	Inf
G6P -> G6Pbm	net	0.446623	5.76628e+09	0	8.69383	8.79327	10621	0	9.00603	4.60887e-06	482465	0	2.69777	5.77737e-05	25809.8	0	1.60028	8.08922	6.18101e+09	0	8.31536	0.000105266	0.126499	0	5.89537	1e-07	85209.9	0	6.69592	1.69067e-05	17727.6	0	3.21719
PGA -> PGAbm	net	1e-07	9.9209e+09	0	16.6007	1e-07	1.66385e+08	0	17.3314	1e-07	999524	0	2.58168	0.00440298	55894.8	0	3.0154	1e-07	2.81617e+09	0	13.6476	1e-07	26.3246	0	11.1545	1e-07	165019	0	7.8738	1e-07	39875.4	0	16.0387
P5P -> P5Pbm	net	0.506808	2.45916e+07	0	8.69196	0.00103762	2086.22	0	3.59392	0.0249636	608846	0	2.51615	0.623204	8643.59	0	1.59298	0.00161682	1.52223e+10	0	7.77489	0.798645	17.4005	0	5.89537	4.14924	32225.3	0	6.51936	1e-07	4864.83	0	8.39373
PEP -> PEPbm	net	1e-07	40449.7	0	13.0262	1.38095e-07	2.18612e+08	0	17.7947	1e-07	1.67172e+06	0	2.13742	0.524047	176385	0	3.0209	1e-07	2.64596e+08	0	13.6888	9.84251e-08	0.218236	0	10.9716	1e-07	1.62443e+06	0	9.00446	1e-07	60590.7	0	16.039
PYR -> PYRbm	net	4.09956	33027	0	14.2355	0.00706087	1.418e+08	0	17.824	1e-07	1.85749e+06	0	1.0253	1e-07	207767	0	3.1036	0.000846403	6701.86	0	16.0851	8.41036	0.21844	0	10.8476	1e-07	1.67045e+06	0	12.9062	1e-07	64570.8	0	0.564844
OGA -> OGAbm	net	0.0543887	1.57884e+10	0	6.99254	1.73434e-07	72.8671	0	7.71058	1.02761	793839	0	1.87158	1e-07	9377.29	0	1.35348	4.99963e-08	2214.03	0	7.46031	9.05093e-08	8.96996e-06	0	4.83068	0.276095	66054.1	0	5.90836	0.017233	4206.94	0	8.03382
OAA -> OAAbm	net	1.0177e-07	1.57884e+10	0	1.51442	0.00240177	2065.65	0	13.6889	1e-07	793937	0	3.67168	1e-07	27065.5	0	2.4556	9.99999e-08	3689.82	0	14.3341	8.97117e-09	0.126019	0	9.72624	1e-07	80899.4	0	12.4353	9.99991e-08	6231.08	0	15.5689
E4P -> E4Pbm	net	0.146028	7.81242e+08	0	7.38963	1e-07	2065.08	0	7.14174	0.991187	516893	0	3.32336	0.622419	8534.74	0	1.75872	9.99985e-08	7.61514e+09	0	6.51514	0.696	10.2206	0	4.06714	4.14924	32209.6	0	4.05724	1e-07	7081.68	0	6.48524
G6P -> F6P	net	5.83688	4.17921e+09	6.96602e-07	8.70209	0.00575044	9027.9	1.11782e-06	9.00482	1.3445e-14	30.2653	-2.51162	0.175628	1.35884	7767.42	2.7925e-07	1.60832	0.00758975	6.18449e+09	4.89063e-07	8.31599	3.48012	3.86361	9.52697e-07	5.8907	6.49224	47329.5	8.85952e-07	6.68894	5.51066	14103.5	2.91049e-07	6.59042
F6P -> G6P	exch	1.00001e-07	568636	0	Inf	18.0783	57399.6	0	Inf	1e-07	30.2675	0	2.51162	1e-07	15.8972	0	Inf	5e-08	6.12065e+10	0	Inf	5e-08	41.7003	0	Inf	1e-07	118.877	0	Inf	5e-08	73.0569	0	Inf
F6P -> FBP	net	6.928	4.96045e+09	8.00844e-07	8.11862	0.00570986	8818.88	9.75705e-07	8.92308	1.17856	361148	4.87897e-07	0.216666	0.736421	13524.8	3.83094e-07	1.4312	0.00864048	1.42764e+09	8.46454e-07	7.7519	4.17612	11.3917	6.68392e-07	5.27996	2.34299	48329.8	1.25765e-06	6.1046	6.62765	16962.2	7.45715e-07	7.70882
FBP -> DHAP + GAP	net	6.928	4.96045e+09	8.00844e-07	8.11862	0.00570986	8818.88	9.75705e-07	8.92308	1.17856	361148	4.87897e-07	0.216666	0.736421	13524.8	3.83094e-07	1.4312	0.00864048	1.42764e+09	8.46454e-07	7.7519	4.17612	11.3917	6.68392e-07	5.27996	2.34299	48329.8	1.25765e-06	6.1046	6.62765	16962.2	7.45715e-07	7.70882
DHAP -> GAP	net	6.928	4.96045e+09	8.00844e-07	8.11862	0.00570986	8818.88	9.75705e-07	8.92308	1.17856	361148	4.87897e-07	0.216666	0.736421	13524.8	3.83094e-07	1.4312	0.00864048	1.42764e+09	8.46454e-07	7.7519	4.17612	11.3917	6.68392e-07	5.27996	2.34299	48329.8	1.25765e-06	6.1046	6.62765	16962.2	7.45715e-07	7.70882
GAP -> DHAP	exch	2.70936e-07	23353.6	0	Inf	0.326127	1459.6	0	Inf	0.0575594	186829	0	Inf	1.04384e+06	11676.8	0	Inf	0.0292582	1459.6	0	Inf	1.27338e-06	0.125988	0	Inf	1e-07	46707.3	0	Inf	0.021851	4128.38	0	Inf
GAP -> BPG	net	14.3285	9.9209e+09	1.65937e-06	16.617	0.0113995	19186.6	1.47077e-06	17.7487	2.66241	981908	1.19246e-06	4.49735	0.890738	54661.6	7.87468e-07	3.02144	0.0178064	2.85376e+09	1.62696e-06	16.0605	8.3813	26.3243	0.544945	10.9613	0.544468	158271	1.21235	9.65996	14.8276	39661.1	1.58082e-06	16.0384
BPG -> PGA	net	14.3285	9.9209e+09	1.65937e-06	16.617	0.0113995	19186.6	1.47077e-06	17.7487	2.66241	981908	1.19246e-06	4.49735	0.890738	54661.6	7.87468e-07	3.02144	0.0178064	2.85376e+09	1.62696e-06	16.0605	8.3813	26.3243	0.544945	10.9613	0.544468	158271	1.21235	9.65996	14.8276	39661.1	1.58082e-06	16.0384
PGA -> PEP	net	14.3285	23353.6	1.7063e-06	13.9362	0.0113994	1.66386e+08	1.33398e-06	17.7233	2.66241	186829	0.132187	4.49737	0.886335	11676.8	6.85565e-07	3.02067	0.0178063	2.64595e+08	1.1683e-06	15.9714	8.3813	0.125988	1.35633e-06	10.942	0.544468	46707.3	1.95151	9.65552	14.8276	4128.38	0.00240837	16.0391
PEP -> PYR	net	14.2874	23353.6	9.10743e-07	16.0751	0.0097148	1.41797e+08	8.68313e-07	18.5169	1.88146	1.66124e+06	3.06606e-05	4.60415	0.351345	175611	2.55965e-07	3.02959	0.0137954	5065.19	5.18621e-07	16.512	8.3813	0.125988	2.07244	11.4496	0.268372	1.62309e+06	0	9.40443	14.8104	60308.5	0	15.9598
G6P -> PG6	net	2.2165	1.58708e+09	2e-07	8.69195	0.000976901	1633.71	2e-07	8.98465	2.5	482466	0.0387678	0.383686	0.041101	20038.3	2e-07	1.59306	0.00319307	3.4786e+06	2e-07	8.30454	2.21971	3.86282	2e-07	5.89517	0.007723	46720.8	2e-07	6.69496	2.68932	4196.48	2e-07	8.38902
PG6 -> P5P + CO2	net	2.2165	1.58708e+09	0	8.69202	0.000976801	430.399	0	8.98492	2.2884	444823	8.79241e-05	2.69845	0.000784808	203.771	0	1.59087	0.00319297	3.47838e+06	0	8.30454	2.19065	3.86707	0	5.89502	1e-07	1118.32	0	6.69508	1.67549	753.01	0	8.39398
P5P + P5P -> GAP + S7P	net	0.618573	7.81242e+08	-2.67035	2.67525	-2.02393e-05	64.9511	-1.84402	2.60155	1.08487	359156	4.35e-07	0.217023	4.03909e-17	0.654933	-0.474301	0.98626	0.000525417	7.61363e+09	-2.52341	1.03175	0.696	7.823	-0.250897	2.04231	3.18009e-16	3.99209	-2.16293	3.18002	0.558495	3480.88	-2.73009	3.53052
GAP + S7P -> P5P + P5P	exch	29664.8	23353.6	0	Inf	1.07644	1461.05	0	Inf	0.753939	153127	0	Inf	1e-07	0.673105	0	Inf	0.0183121	7.91482e+09	0	Inf	21593.8	0.126524	0	NaN	1e-07	3.92395	0	NaN	0.831107	4128.42	0	Inf
P5P + E4P -> GAP + F6P	net	0.472546	33026.7	-5.78842	1.05194	-2.03393e-05	2064.19	-6.17926	0.644485	0.0936873	264216	-0.991745	1.70031	-0.622419	8534.79	-1.00142	0.308327	0.000525317	1.50673e+06	-6.0993	1.19247	1.09534e-07	5.16346	-3.91891	-0.226626	-4.14924	32209.6	-4.05725	-2.91035	0.558495	4128.53	-5.42722	1.36228
GAP + F6P -> P5P + E4P	exch	1e-07	23353.2	0	15.0822	1.72055	1459.6	0	13.8194	1e-07	186829	0	Inf	2.06387	12014.9	0	Inf	1.00001e-07	1.50672e+06	0	13.4288	9.97835e-08	5.16184	0	11.4907	3.47193	25307.3	0	24.7591	1e-07	3.64594	0	16.1026
S7P + GAP -> E4P + F6P	net	0.618573	7.81242e+08	-2.67035	2.67525	-2.02393e-05	64.9511	-1.84402	2.60155	1.08487	359156	4.35e-07	0.217023	0	0.654933	-0.474301	0.98626	0.000525417	7.61363e+09	-2.52341	1.03175	0.696	7.823	-0.250897	2.04231	0	3.99209	-2.16293	3.18002	0.558495	3480.88	-2.73009	3.53052
E4P + F6P -> S7P + GAP	exch	1e-07	23353.6	0	Inf	1e-07	0.392384	0	Inf	34.3566	186829	0	Inf	9.98949e+06	11676.8	0	Inf	9.99986e-08	2.97692e+06	0	Inf	1e-07	0.126089	0	Inf	4.76903	46707.3	0	Inf	1e-07	5.9619	0	Inf
PG6 -> KDPG	net	1e-07	0.936618	0	1.69202	1e-07	1459.6	0	1.64687	0.211596	186829	4.82322e-05	0.0702448	0.0403162	20151	0	0.637066	1e-07	218.717	0	1.83554	0.0290603	0.126242	0	0.465087	0.0077229	46707.3	0	0.52917	1.01384	4128.38	0	2.83384
KDPG -> PYR + GAP	net	1e-07	0.936618	0	1.69202	1e-07	1459.6	0	1.64687	0.211596	186829	4.82322e-05	0.0702448	0.0403162	20151	0	0.637066	1e-07	218.717	0	1.83554	0.0290603	0.126242	0	0.465087	0.0077229	46707.3	0	0.52917	1.01384	4128.38	0	2.83384
PYR -> AcCoA + CO2	net	10.1878	23353.7	5e-07	17.0993	0.00265413	1459.62	5e-07	19.5737	2.09306	186841	5e-07	0.553276	0.415023	11676.8	5e-07	3.47103	0.0169598	1459.7	5e-07	18.3831	3.78467e-07	0.126008	0.00253624	11.2303	0.276095	46707.3	5e-07	12.7471	15.8242	4156.84	5e-07	16.3892
OAA + AcCoA -> Cit	net	0.0676056	1.57884e+10	3e-07	0.820571	0.00193643	72.731	3e-07	14	1.84639	793817	0.0245588	0.395021	0.0124188	5418.74	3e-07	2.33776	0.00219344	2064.68	3e-07	12.1758	1.67938e-07	8.05639e-06	3e-07	7.36025	0.276095	66054.1	3e-07	7.04347	0.0193873	4178.21	NaN	8.2059
Cit -> OGA + CO2	net	0.0543888	1.57884e+10	0	11.9391	0.00121884	72.7493	0	14.8575	1.59972	793818	0	0.395016	2e-07	9377.23	0	2.34313	0.00219334	2064.34	0	11.9178	8.75443e-08	9.02351e-06	0	7.88502	0.276095	66054.1	0	7.04603	0.0193872	4178.21	0	8.30586
OGA + CO2 -> Cit	exch	1e-07	23353.6	0	Inf	0.0388614	1459.6	0	Inf	0.434558	186829	0	Inf	0.0267611	11676.8	0	Inf	5.00036e-08	1461.06	0	Inf	1e+07	0.125988	0	Inf	1e-07	46707.3	3e-07	Inf	1e-07	1784.07	0	Inf
OGA -> Suc + CO2	net	1.00588e-07	0	0	9.98167	0.00121867	2.81736	0	13.9386	0.57211	4386.88	0	0.349649	1e-07	0.103509	0	2.05914	0.00219329	800.253	0	10.0318	-4.82764e-09	3.40897e-07	0	6.46957	1e-07	0.145281	0	1.74553	0.00215427	516.429	0	4.94006
Suc -> Mal	net	0.0132169	7481.57	0	9.98155	0.00193626	4.47074	2e-07	13.4388	0.818778	6280.98	0.00823964	0.349638	0.0124187	7653.14	2e-07	2.12244	0.00219339	798.461	2e-07	10.0822	7.71287e-08	1.00011e-06	0.000411268	6.15749	2e-07	0.0674822	0	1.26208	0.00215437	516.453	0	4.94079
Mal -> Suc	exch	0.21299	120814	0	Inf	15.005	1459.6	0	Inf	948.004	186830	0	Inf	403352	11676.8	0	Inf	0.0171437	6311.98	0	Inf	0.000122962	0.120092	0	Inf	0.0309745	5239.99	0	Inf	0.0035769	857.472	0	20.7833
Mal -> OAA	net	0.0264336	14972.6	-6.20903	10.4181	0.00265375	1459.5	-1.79996	13.6113	1.06545	8174.86	-1.49011	0.373117	0.00147546	15355.2	-1.18889	2.36036	-0.00181722	1662	-9.5954	10.3503	1.02769e-07	7.60779e-05	-2.76029	7.26054	1.99998e-07	1.72502	-12.292	2.12354	0.00215437	516.841	-15.6522	5.68527
OAA -> Mal	exch	10861.8	23353.6	0	Inf	33.9063	1459.6	0	Inf	8.9858	69673.6	0	Inf	0.0253909	15647.4	0	Inf	1.64668	2211.94	0	Inf	3.16932e-06	0.000113366	0	Inf	31940.9	46707.3	0	Inf	2680.98	4128.38	0	Inf
Cit -> Glx + Suc	net	0.0132168	7496.04	0	0.730407	0.000717594	1.65338	0	7.54437	0.246668	1894.11	0	1.88077	0.0124186	7653.06	0	1.24603	1e-07	37.405	0	5.59084	8.00937e-08	1.08808e-06	0	3.63354	1e-07	0.094702	0	0.789752	1.00001e-07	0.0264036	0	2.89577
Glx + AcCoA -> Mal	net	0.0132168	7496.04	0	0.730407	0.000717594	1.65338	0	7.54437	0.246668	1894.11	0	1.88077	0.0124186	7653.06	0	1.24603	1e-07	37.405	0	5.59084	8.00937e-08	1.08808e-06	0	3.63354	1e-07	0.094702	0	0.789752	1.00001e-07	0.0264036	0	2.89577
Mal -> PYR + CO2	net	1e-07	4.37284	0	8.64068	1e-07	1459.6	0	5.60655	1e-07	3.88832	0	2.32248	0.0233617	11676.8	0	1.98648	0.0040107	1459.6	0	12.6681	5.63161e-08	7.46428e-05	0	4.23349	1e-07	1.73456	0	13.2374	9.99991e-08	18.7735	0	16.6627
PEP + CO2 -> OAA	net	0.0411722	23353.6	2.58571e-07	16.4951	0.00168455	3.88686	0	12.0089	0.780944	5991.89	0.00974151	4.70903	0.0109435	11676.8	0	3.04773	0.00401085	1459.6	2.0992e-07	17.191	1.7384e-07	5.87159e-06	0.00180564	9.16396	0.276095	46707.3	6.58117e-07	Inf	0.0172332	4131.2	0.00458842	Inf
OAA -> PEP + CO2	net	1.00001e-07	3.18309	0	3.91747	1e-07	1459.6	0	2.73353	1e-07	0.844624	0	0.159319	1e-07	0.215279	0	1.50838	9.99999e-08	1459.6	0	4.77764	1e-07	0.126019	0	2.27314	1e-07	1.43542	0	Inf	9.99991e-08	10.85	0	Inf
AcCoA -> Ac	net	10.107	1.57884e+10	0	16.8351	1e-07	1461.43	0	17.9098	1e-07	815518	0	4.65582	0.390186	14976	0	3.11444	0.0147663	2529.55	0	16.0725	1.30385e-07	0.126008	0	11.2305	1.00005e-07	80899.4	0	12.9103	15.8048	5946.26	0	16.407

## Sheet: MFA fluxes 1-13C data
Reaction	Type	MG1655				Δzwf				Δpgi				ΔpfkA				ΔpykAF				Δmae/pck				Δsdh/mdh				ΔfumA
		MFA Best fit		95% Confidence interval		MFA Best fit		Confidence interval		MFA Best fit		Confidence interval		MFA Best fit		Confidence interval		MFA Best fit		Confidence interval		MFA Best fit		Confidence interval		MFA Best fit		Confidence interval		MFA Best fit		Confidence interval
		Best fit	Best fit std	Lower bounds	Upper bounds	Best fit	Best fit std	Lower bounds	Upper bounds	Best fit	Best fit std	Lower bounds	Upper bounds	Best fit	Best fit std	Lower bounds	Upper bounds	Best fit	Best fit std	Lower bounds	Upper bounds	Best fit	Best fit std	Lower bounds	Upper bounds	Best fit	Best fit std	Lower bounds	Upper bounds	Best fit	Best fit std	Lower bounds	Upper bounds
glucose -> G6P	net	8.5	444.833	8.304	8.696	8.8	0.100002	8.604	8.99599	2.5	0.100003	2.304	2.696	1.4	0	1.204	1.596	8.1	0	7.90399	8.296	5.7	0.100224	5.50255	5.89602	6.5	0.0999874	6.304	6.69602	8.2	0.113836	8.004	8.39604
CO2in -> CO2	net	0.600778	2.49292e+08	0	Inf	1e-07	375.925	0	NaN	3.13353e-05	16.8908	0	NaN	0.212892	4.31167e+11	0	Inf	9.99995e-08	93276.1	0	NaN	1e-07	440859	0	Inf	0.969682	8.22039e+07	0	Inf	8.87157e-08	91596.1	0	Inf
Ac -> Acetate	net	1e-07	2207.28	0	16.8116	0.00799468	2.6717	0	17.8949	1e-07	0.236142	0	2.59905	1e-07	421117	0	1.8722	9.99998e-08	1933.59	0	16.1515	1e-07	1.02285e+06	0	11.1529	0.00129135	43690.7	0	10.9842	0.000841829	12.2269	0	14.378
CO2 -> CO2out	net	0.703	2.49272e+08	0	Inf	0.0101368	376.174	0	Inf	3.33722e-05	17.3639	0	NaN	2.31648	6.64749e+11	0	Inf	0.0100027	90415.5	0	Inf	1.25623	774864	0	Inf	0.970973	8.22306e+07	0	NaN	3.81266	91611.1	0	NaN
G6P -> G6Pbm	net	8.20027	2.60185e+10	0	8.6712	8.74995	1.41432	0	8.99572	2.5	0.752848	2.30398	2.69604	1.87855e-06	4.46982e+11	0	1.52701	5.73712	6.17124e+07	0	6.71182	1e-07	39821.4	0	5.88661	4.13725e-07	97320.7	0	6.42953	2.55176e-06	24.9232	0	8.39678
PGA -> PGAbm	net	0.436954	6.19411e+10	0	16.727	1e-07	0.769848	0	17.8352	1e-07	0.535752	0	0.389422	1e-07	1.48106e+12	0	1.90716	0.000455197	7.43984e+08	0	14.7759	1e-07	292432	0	11.1524	1e-07	1.2765e+06	0	0.556249	0.000293626	46.8329	0	16.0985
P5P -> P5Pbm	net	1e-07	3.36129e+09	0	8.69562	0.00359562	1.44166	0	6.45415	1e-07	0.638312	0	0.926194	0.582126	5.57158e+11	0	1.59527	1.55516	40909.1	0	7.81356	2.74029	28385.1	0	4.84317	3.72736	42885.5	0	6.73301	6.69022	16.3356	0	8.39635
PEP -> PEPbm	net	0.0671872	6.67059e+08	0	16.8122	1e-07	0.965896	0	17.8356	1e-07	1.51955	0	4.43988	1e-07	2.03538e+12	0	1.68873	0.0523756	7.06272e+08	0	15.9986	1e-07	3.75446e+06	0	9.77689	1.76275	1.29655e+06	0	12.7789	2.41834e-05	91.5798	0	16.0979
PYR -> PYRbm	net	0.0130054	139701	0	16.8117	0.0854039	0.779101	0	17.893	1e-07	1.8402	0	4.61586	1e-07	2.23903e+12	0	1.65896	0.00654497	10309.3	0	16.1817	6.41411	4.02498e+06	0	11.2312	0.0538748	36052.7	0	4.81205	0.192392	97.1685	0	5.40242
OGA -> OGAbm	net	9.065e-08	20262.5	0	1.18993	-3.2811e-08	0.860051	0	7.89042	1e-07	0.19258	0	0.499976	0.60078	364445	0	1.31816	9.99914e-08	3765.94	0	8.05309	1.40872e-08	287962	0	2.96215	4.28571e-08	35673.4	0	4.8453	-9.36492e-08	12.4665	0	3.72907
OAA -> OAAbm	net	1e-07	19456.7	0	14.5375	2.37812e-07	2.31862	0	13.4053	1e-07	0.308006	0	0.410511	1e-07	432352	0	1.82802	5.34319e-05	4327.1	0	16.0815	9.99995e-08	803827	0	4.03376	1e-07	56405.4	0	9.04311	1e-07	11.1062	0	16.1054
E4P -> E4Pbm	net	0.0361753	3.36129e+09	0	7.49384	1e-07	0.944793	0	7.134	1e-07	0.272739	0	1.69806	0.0954645	1.61787e+11	0	1.2582	1.55329	20492.5	0	7.20548	1e-07	29869.7	0	4.99158	3.72736	36588.8	0	5.78106	2.83911	10.7503	0	7.14601
G6P -> F6P	net	0.201025	2.60185e+10	4.38869e-07	0.37518	0.0479111	1.30879	1.03882e-06	8.99604	-9.14214e-08	0.337094	-2.70544	1.05868	0.52805	4.76917e+11	8.14521e-07	1.59301	2.36102	6.17124e+07	0.7182	2.55701	5.69998	37954.9	4.11346e-07	5.89597	6.49836	76907.4	4.46233e-07	6.69454	4.37601	19.3366	-0.00632717	8.3969
F6P -> G6P	exch	5e-08	1.37901e+10	0	Inf	5e-08	25.0061	0	Inf	-4.14214e-08	0.0237218	0	NaN	5e-08	229232	0	Inf	5e-08	4.01344e+08	0	Inf	5e-08	285386	0	Inf	5e-08	25224.8	0	Inf	5e-08	6.15841	0	Inf
F6P -> FBP	net	0.254768	2.93798e+10	NaN	0.453802	0.0469418	0.472384	1.00511e-06	8.91696	3.514e-07	0.194645	-2.02271e-18	0.528024	0.623514	6.38705e+11	4.06588e-07	1.43672	0.807726	6.1692e+07	0.402697	7.87876	3.87313	26979.4	5.18211e-07	5.33031	2.771	60048.5	7.44342e-05	6.20835	1.51064	18.7275	5.23148e-07	7.7951
FBP -> DHAP + GAP	net	0.254768	2.93798e+10	NaN	0.453802	0.0469418	0.472384	1.00511e-06	8.91696	3.514e-07	0.194645	-2.02271e-18	0.528024	0.623514	6.38705e+11	4.06588e-07	1.43672	0.807726	6.1692e+07	0.402697	7.87876	3.87313	26979.4	5.18211e-07	5.33031	2.771	60048.5	7.44342e-05	6.20835	1.51064	18.7275	5.23148e-07	7.7951
DHAP -> GAP	net	0.254768	2.93798e+10	NaN	0.453802	0.0469418	0.472384	1.00511e-06	8.91696	3.514e-07	0.194645	0	0.528024	0.623514	6.38705e+11	4.06588e-07	1.43672	0.807726	6.1692e+07	0.402697	7.87876	3.87313	26979.4	5.18211e-07	5.33031	2.771	60048.5	7.44342e-05	6.20835	1.51064	18.7275	5.23148e-07	7.7951
GAP -> DHAP	exch	0.0160739	788.276	0	Inf	0.283486	0.544331	0	Inf	0.101529	0.136083	0	NaN	0.0274887	201799	0	Inf	1e-07	1114.79	0	Inf	6.82048	285386	0	Inf	0.484039	25224.8	0	Inf	0.176594	6.1584	0	Inf
GAP -> BPG	net	0.51832	6.21209e+10	1.39837e-06	0.948853	0.093399	0.544398	1.32021e-06	17.8362	9.74211e-07	0.535435	7.72144e-07	4.43951	1.34592	1.48106e+12	1.44687e-06	3.00727	0.0621598	1.23384e+08	1.26276e-06	0.822722	6.83285	63806.2	1.07373e-06	11.1213	1.81628	116483	1.80912	12.7806	0.181313	46.4262	0.154653	15.9188
BPG -> PGA	net	0.51832	6.21209e+10	1.39837e-06	0.948853	0.093399	0.544398	1.32021e-06	17.8362	9.74211e-07	0.535435	7.72144e-07	4.43951	1.34592	1.48106e+12	1.44687e-06	3.00727	0.0621598	1.23384e+08	1.26276e-06	0.822722	6.83285	63806.2	1.07373e-06	11.1213	1.81628	116483	1.80912	12.7806	0.181313	46.4262	0.154653	15.9188
PGA -> PEP	net	0.0813659	6.6702e+08	1.10216e-06	0.512113	0.0933989	0.544331	1.29793e-06	17.8362	8.74211e-07	0.0185163	6.77935e-07	0.722934	1.34592	3.24679e+06	1.29309e-05	2.66862	0.0617046	7.06269e+08	1.09506e-06	16.0854	6.83285	285386	8.58778e-07	11.1552	1.81628	1.27108e+06	1.8086	12.7743	0.181019	6.1584	0.151639	7.57769
PEP -> PYR	net	0.0133255	139502	0	19.1427	0.0933988	0.544331	8.5058e-07	16.6613	7.7809e-07	1.50553	0	0.799648	0.988391	2.03538e+12	0	3.14741	0.00808265	9315.65	0	19.1826	6.73009	3.73268e+06	0	12.056	1e-07	242.532	0	9.25828	0.180966	91.164	0.151698	15.817
G6P -> PG6	net	0.0987032	799.635	2e-07	8.69565	0.00214179	0.547272	2e-07	1.67605	9.14232e-07	0.505216	7.62474e-07	0.53254	0.871947	2.99356e+10	2e-07	1.49643	0.00186457	1114.91	2e-07	1.72738	2.27338e-05	8318.39	2e-07	5.89716	0.00163636	25236.4	2e-07	6.69595	3.82399	8.71303	2e-07	8.39634
PG6 -> P5P + CO2	net	0.0987031	789.632	0	8.69566	0.00214169	0.546845	0	8.99547	8.14232e-07	0.466358	6.45532e-07	2.66395	0.773055	2.33582e+11	0	1.59525	0.00186447	1114.79	0	8.28988	2.26338e-05	8318.08	0	5.89718	1e-07	25224.8	0	6.69583	3.81172	6.16625	0	8.39629
P5P + P5P -> GAP + S7P	net	0.0449594	1139.12	-2.73464	3.90398	-0.000484607	0.545863	-1.97694	2.4146	2.71411e-07	0.194666	-0.414633	1.19547	0.0954645	1.61788e+11	-0.535666	0.998247	3.01598e-11	20431.8	-0.148007	1.081	-0.913422	8640.2	-1.24071	3.36738	-5.76035e-19	2246.02	-0.477268	0.865215	-0.01313	6.21561	-1.94482	4.26985
GAP + S7P -> P5P + P5P	exch	1e-07	803.824	0	NaN	0.22663	0.770085	0	Inf	0.0546009	0.136862	0	NaN	0.0982267	202691	0	Inf	9.99698e-08	1114.79	0	NaN	1e-07	286389	0	Inf	1e-07	0.822192	0	Inf	0.418076	8.71721	0	NaN
P5P + E4P -> GAP + F6P	net	0.00878409	3.36129e+09	-6.46558	0.0981254	-0.000484707	0.771486	-6.38405	0.675886	1.71411e-07	0.192802	-0.162391	0.887984	3.15239e-16	319312	-0.990204	0.303292	-1.55329	1576.55	-2.28839	0.238741	-0.913422	25776.4	-3.93144	0.829122	-3.72736	35824.1	-3.85802	-2.95627	-2.85224	8.72477	-6.19965	0.450501
GAP + F6P -> P5P + E4P	exch	1e-07	9582.27	0	NaN	2.79768	0.544927	0	Inf	0.0326108	0.136205	0	NaN	1e-07	229100	0	Inf	4.08154	1114.79	0	Inf	50.8206	280492	0	Inf	58.984	25275.4	0	Inf	0.907315	6.16897	0	Inf
S7P + GAP -> E4P + F6P	net	0.0449594	1139.12	-2.73464	3.90398	-0.000484607	0.545863	-1.97694	2.4146	2.71411e-07	0.194666	-0.414633	1.19547	0.0954645	1.61788e+11	-0.535666	0.998247	3.01598e-11	20431.8	-0.148007	1.081	-0.913422	8640.2	-1.24071	3.36738	0	2246.02	-0.477268	0.865215	-0.01313	6.21561	-1.94482	4.26985
E4P + F6P -> S7P + GAP	exch	9.83628e-08	788.276	0	Inf	1e-07	0.00346402	0	Inf	0.0655637	0.136083	0	Inf	0.341762	206971	0	Inf	0.90207	1114.79	0	Inf	1e-07	285994	0	Inf	8.16184	25383.6	5.70133	Inf	1e-07	1.08948	0	Inf
PG6 -> KDPG	net	9.73565e-08	126.086	0	0.060796	1e-07	0.0100627	0	1.57178	1e-07	0.193491	0	0.079611	0.0988919	2.03647e+11	0	0.756924	1e-07	15.9436	0	0.259542	1e-07	3.31226	0	1.26209	0.00163626	763.918	0	0.484236	0.0122724	6.15869	0	2.9649
KDPG -> PYR + GAP	net	9.73565e-08	126.086	0	0.060796	1e-07	0.0100627	0	1.57178	1e-07	0.193491	0	0.079611	0.0988919	2.03647e+11	0	0.756924	1e-07	15.9436	0	0.259542	1e-07	3.31226	0	1.26209	0.00163626	763.918	0	0.484236	0.0122724	6.15869	0	2.9649
PYR -> AcCoA + CO2	net	0.00117341	788.462	5e-07	33.3743	0.00799507	0.553798	5e-07	34.5577	8.48422e-07	0.136243	5e-07	0.641582	1.08728	201899	5e-07	4.37161	0.00273074	1114.79	5e-07	32.0038	0.837469	287818	5e-07	22.2573	0.00129158	25225.2	5e-07	14.3957	0.000883707	6.16783	5e-07	13.4143
OAA + AcCoA -> Cit	net	0.00117321	1412.36	3e-07	2.34289	1.80036e-07	1.45497	3e-07	17.6273	4.74211e-07	0.192558	3e-07	0.359864	0.844032	304553	3e-07	3.11633	0.00273054	1577.38	3e-07	4.09162	0.418735	549793	3e-07	11.224	1.57143e-07	35673.4	3e-07	7.37407	3.3255e-05	9.21223	3e-07	15.0323
Cit -> OGA + CO2	net	0.00117311	1114.81	2e-07	3.11918	-3.15409e-08	0.808331	2e-07	17.1988	2e-07	0.192454	2e-07	0.321816	0.60078	272225	2e-07	3.00478	0.00273044	1576.55	2e-07	3.74048	2.81747e-08	287961	2e-07	6.55217	8.57142e-08	35673.4	2e-07	3.85038	2.46317e-05	8.70938	2e-07	14.4191
OGA + CO2 -> Cit	exch	0.027759	788.282	0	Inf	0.138783	0.557846	3e-07	Inf	0.0823206	0.136084	0	Inf	1e-07	182849	0	Inf	0.260175	1114.79	0	Inf	1.57737e-07	430.605	0	Inf	0.318707	25224.8	0	Inf	0.596053	6.15843	0	Inf
OGA -> Suc + CO2	net	0.00117301	20231.8	0	0.428075	1.27015e-09	0.188025	0	16.6619	1e-07	0.00811478	0	1.29875	1e-07	120991	0	2.8974	0.00273034	3420.05	0	4.22636	1.40875e-08	9.57069	0	4.25883	4.28571e-08	0	0	7.75607	2.47254e-05	8.91944	0	14.474
Suc -> Mal	net	0.00117311	19365.3	0	6.71614	2.12848e-07	1.484	2e-07	17.3494	3.74211e-07	0.00888515	2e-07	0.296102	0.243251	152984	2e-07	3.10931	0.00273044	3376.55	2e-07	3.5223	0.418735	471804	0	11.2267	1.14286e-07	0	0	8.55591	3.33487e-05	5.95068	2e-07	6.86922
Mal -> Suc	exch	7.95014	788.276	0	Inf	2.67383e-07	0.618862	0	Inf	0.0651184	0.136083	0	Inf	1e-07	146864	0	Inf	3.04924	1114.79	0	Inf	1e-07	152.528	0	Inf	5.38421	25224.8	0	Inf	1.36997	6.1584	0	Inf
Mal -> OAA	net	0.000320048	18498.6	-16.7434	5.74137	3.71137e-07	2.80128	-7.83972	19.6394	5.7809e-07	0.136779	-4.10787	2.43178	0.486502	250283	-2.90897	3.14528	0.00153758	3184.04	-15.9338	17.0251	0.315983	899587	-11.0843	5.17071	-0.0535299	25230	-12.3934	4.08099	4.19975e-06	3.40332	-11.7873	7.68888
OAA -> Mal	exch	0.00112296	36687.6	0	Inf	0.0319437	0.544331	0	Inf	0.0391045	0.136083	0	Inf	1e-07	201799	0	Inf	0.000332856	4255.3	0	Inf	9.99997e-08	285441	0	Inf	0.00385131	1085.48	0	Inf	1e-07	3.84611	0	Inf
Cit -> Glx + Suc	net	1e-07	867.155	0	10.1202	2.11577e-07	1.30226	0	17.4797	2.74211e-07	0.00695765	0	1.60344	0.243251	112821	0	1.28453	1e-07	51.2367	0	15.9936	0.418735	471804	0	11.3043	7.14285e-08	0.202249	0	3.49614	8.62326e-06	3.0023	0	16.4805
Glx + AcCoA -> Mal	net	1e-07	867.155	0	10.1202	2.11577e-07	1.30226	0	17.4797	2.74211e-07	0.00695765	0	1.60344	0.243251	112821	0	1.28453	1e-07	51.2367	0	15.9936	0.418735	471804	0	11.3043	7.14285e-08	0.202249	0	3.49614	8.62326e-06	3.0023	0	16.4805
Mal -> PYR + CO2	net	0.000853167	788.276	0	33.3014	5.32882e-08	0.0579155	0	19.4847	7.0332e-08	0.136088	0	6.63479	1e-07	201799	0	4.09962	0.00119295	1114.79	0	31.7826	0.521486	285392	0	22.0205	0.05353	25230.1	0	7.77737	3.77722e-05	6.19179	0	31.3306
PEP + CO2 -> OAA	net	0.000853358	788.276	0	25.2953	1e-07	0.583339	0	15.8936	6.42191e-06	0.136102	0	NaN	0.441183	201975	0	13.7375	0.00124648	1114.79	0	23.1879	0.102751	286655	0	13.7109	0.0895747	25225	0.0659899	Inf	2.92553e-05	6.16678	0	Inf
OAA -> PEP + CO2	net	1e-07	788.276	0	0.140745	5.32882e-08	0.0160023	0	4.38971	6.42579e-06	0.136102	0	NaN	0.0836532	201799	0	11.0826	9.99942e-08	1114.79	0	6.91747	9.99994e-08	1.83316	0	4.70552	0.0360446	25224.8	0	Inf	1e-07	0.211359	0	Inf
AcCoA -> Ac	net	1e-07	2207.28	0	16.8116	0.00799468	2.6717	0	17.8949	1e-07	0.236142	0	2.59905	1e-07	421117	0	1.8722	9.99998e-08	1933.59	0	16.1515	1e-07	1.02285e+06	0	11.1529	0.00129135	43690.7	0	10.9842	0.000841829	12.2269	0	14.378

## Sheet: MFA fluxes U-13C data
Reaction	Type	MG1655				Δzwf				Δpgi				ΔpfkA				ΔpykAF				Δmae/pck				Δsdh/mdh				ΔfumA
		MFA Best fit		95% Confidence interval		MFA Best fit		Confidence interval		MFA Best fit		Confidence interval		MFA Best fit		Confidence interval		MFA Best fit		Confidence interval		MFA Best fit		Confidence interval		MFA Best fit		Confidence interval		MFA Best fit		Confidence interval
		Best fit	Best fit std	Lower bounds	Upper bounds	Best fit	Best fit std	Lower bounds	Upper bounds	Best fit	Best fit std	Lower bounds	Upper bounds	Best fit	Best fit std	Lower bounds	Upper bounds	Best fit	Best fit std	Lower bounds	Upper bounds	Best fit	Best fit std	Lower bounds	Upper bounds	Best fit	Best fit std	Lower bounds	Upper bounds	Best fit	Best fit std	Lower bounds	Upper bounds
glucose -> G6P	net	8.5	0.101814	8.30401	8.69601	8.8	0.0999988	8.54431	9.05565	2.5	0.0994974	2.30398	2.69602	1.4	0.0988454	1.204	1.596	8.1	0.100249	7.904	8.296	5.7	0.109241	5.50398	5.89604	6.5	0.0967609	6.30396	6.69601	8.2	0.0999974	8.00401	8.39602
CO2in -> CO2	net	0.000685208	1.78825e+06	0	Inf	2.23266	19573.1	0	Inf	5.17155	1.87762e+06	0	Inf	1.37299	376664	0	NaN	6.8378	271853	0	NaN	22.5527	868187	0	NaN	5.86669	583586	0	Inf	0.232114	6357.95	0	Inf
Ac -> Acetate	net	9.99989e-08	3.67439e+06	0	0.392016	4.40119	2812.41	0	18.1119	0.0446768	908307	0	5.08958	0.680769	32462.6	0	3.20221	1e-07	457539	0	16.3496	5.19194	178505	0	11.821	5.01298	686460	0	12.6412	0.135532	7584.35	0	0.601493
CO2 -> CO2out	net	0.000168306	5.46264e+06	0	NaN	6.63456	58315.8	0	Inf	7.59801	3.00907e+06	0	Inf	2.09953	578673	0	Inf	14.5515	729393	0	NaN	28.2345	1.14881e+06	0	Inf	13.4181	1.51605e+06	0	Inf	0.52348	15542.2	0	Inf
G6P -> G6Pbm	net	1e-07	2.91697e+06	0	3.66279	3.62301	27317.8	0	9.05575	1.1141e-07	473799	0	1.64591	1.04832e-07	557848	0	0.248976	1.00257e-07	1976.92	0	8.31212	1e-07	4.82208e+06	0	5.89657	1.0158e-05	2.2848e+06	0	4.61499	1.2785e-07	44754	0	8.34866
PGA -> PGAbm	net	0.176628	1.41285e+06	0	0.568623	3.91916	46271.5	0	18.1053	0.541051	1.43974e+06	0	3.19905	1e-07	1.57779e+06	0	0.392008	0.170979	4570.82	0	16.6243	1e-07	6.47668e+06	0	11.8216	0.00282466	6.2165e+06	0	13.4094	11.0903	107769	0	14.5903
P5P -> P5Pbm	net	1e-07	3215.5	0	4.04242	0.220991	34581.6	0	9.05579	0.0243422	894179	0	2.66699	1.08591e-07	211998	0	0.131436	7.83511	453.895	0	9.96909	1.00012e-07	464732	0	6.81127	0.979988	1.31446e+06	0	8.03738	1e-07	14522.9	0	0.357578
PEP -> PEPbm	net	16.821	101406	0	17.2129	1.25903	7270.91	0	18.0679	1.82037	2.18934e+06	0	4.46522	1.18885	210758	0	1.59948	0.0661715	193.682	0	16.6248	0.280863	1.96504e+06	0	11.8198	4.48246	560447	0	13.4096	5.09815	7179.92	0	8.31943
PYR -> PYRbm	net	9.99987e-08	7.34874e+06	0	3.66689	0.0200949	9036.63	0	18.1119	1e-07	3.3238e+06	0	4.13489	1e-07	509200	0	3.20203	1e-07	653.495	0	14.9658	0.0012008	5.19925e+06	0	11.8214	1e-07	1.96262e+06	0	11.7488	1e-07	9130.9	0	0.39202
OGA -> OGAbm	net	1e-07	3.67439e+06	0	0.827095	1e-07	1765.42	0	7.7822	1e-07	897434	0	1.15973	1e-07	20982.2	0	0.953256	0.000245642	457539	0	7.45044	0.19138	110586	0	4.47952	1e-07	560500	0	1.47634	0.014466	6223.49	0	0.203122
OAA -> OAAbm	net	0.00194094	3.67439e+06	0	15.3518	0.00232692	5587.34	0	15.2657	0.156415	953922	0	4.22787	1e-07	59590.9	0	0.566252	1e-07	457540	0	14.7835	2.98816e-07	303497	0	10.5135	1e-07	791870	0	13.1742	1e-07	7957.92	0	0.409654
E4P -> E4Pbm	net	1e-07	1825.89	0	5.20855	0.287138	4378.82	0	13.5829	1.16314	280244	0	3.85719	0.68634	49540.6	0	1.40787	0.249525	273.739	0	12.4242	4.08282	280244	0	8.8607	0.766708	792649	0	3.4289	1e-07	8757.62	0	8.60903
G6P -> F6P	net	8.49906	4.32962e+06	7.51452	8.69693	4.07239	21456.7	-17.9457	9.05569	0.0982486	1.00421e+06	-2.7167	1.65889	1.01401	879967	-2.84135	1.54301	0.386527	2060.66	-16.6073	8.31229	2.36732	1.82992e+06	-11.7921	5.91023	4.38454e-08	2.25016e+06	-12.7611	2.27926	7.98168	44811.5	1.37874	8.25966
F6P -> G6P	exch	5e-08	103.352	0	Inf	0.277837	1140.72	0	Inf	5e-08	11.8619	0	Inf	0.252238	105638	0	Inf	1e-07	51.7158	0	Inf	1e-07	23.459	0	Inf	1e-07	2.19254	0	Inf	5e-08	75.2704	0	Inf
F6P -> FBP	net	8.49906	4.32962e+06	7.94597	8.69692	3.82935	22450.7	0	9.05569	1.26139	1.08799e+06	2.47234e-07	2.51966	0.785226	892439	0	1.17119	0.222049	2294.58	0	8.31194	1.00637	1.73091e+06	-2.1684e-19	5.91086	0.766847	3.00315e+06	0	6.70477	8.07183	52527.3	-1.77636e-15	8.34981
FBP -> DHAP + GAP	net	8.49906	4.32962e+06	7.94597	8.69692	3.82935	22450.7	0	9.05569	1.26139	1.08799e+06	2.47234e-07	2.51966	0.785226	892439	0	1.17119	0.222049	2294.58	0	8.31194	1.00637	1.73091e+06	-2.1684e-19	5.91086	0.766847	3.00315e+06	0	6.70477	8.07183	52527.3	-1.77636e-15	8.34981
DHAP -> GAP	net	8.49906	4.32962e+06	7.94597	8.69692	3.82935	22450.7	0	9.05569	1.26139	1.08799e+06	2.47234e-07	2.51966	0.785226	892439	0	1.17119	0.222049	2294.58	0	8.31194	1.00637	1.73091e+06	0	5.91086	0.766847	3.00315e+06	0	6.70477	8.07183	52527.3	0	8.34981
GAP -> DHAP	exch	0.0618489	774.071	0	Inf	1e-07	2189.4	0	Inf	0.0362968	140122	0	Inf	1.00002e-07	24770.3	0	Inf	3.67897e-05	136.838	0	Inf	87.195	140122	0	Inf	0.0750376	396324	0	Inf	0.384801	4378.81	0	Inf
GAP -> BPG	net	16.9991	1.41285e+06	4.88572e-07	17.3911	8.49821	46219.7	3.99494e-07	18.0036	2.57391	1.4329e+06	4.48364e-07	5.35228	1.49889	1.5776e+06	0.971501	1.59952	0.237413	4568.77	4.72178e-07	16.6246	2.62355	6.47517e+06	1.01127e-05	11.8198	5.52014	6.20386e+06	6.19841e-07	5.02424	16.2718	107680	11.4135	16.7447
BPG -> PGA	net	16.9991	1.41285e+06	4.88572e-07	17.3911	8.49821	46219.7	3.99494e-07	18.0036	2.57391	1.4329e+06	4.48364e-07	5.35228	1.49889	1.5776e+06	0.971501	1.59952	0.237413	4568.77	4.72178e-07	16.6246	2.62355	6.47517e+06	1.01127e-05	11.8198	5.52014	6.20386e+06	6.19841e-07	5.02424	16.2718	107680	11.4135	16.7447
PGA -> PEP	net	16.8224	774.071	16.3012	17.2145	4.57905	2189.4	2.99467e-07	16.8538	2.03285	140122	1.73172	4.84942	1.49889	24770.3	1.0406	2.33114	0.0664344	136.838	3.71755e-07	16.5863	2.62355	140122	3.05102e-05	11.8199	5.51732	396324	5.19861e-07	1.3173	5.18157	4378.81	0	5.6545
PEP -> PYR	net	1.30995e-05	101400	0	17.214	3.31871	6577.98	0	18.086	0.111437	2.18035e+06	0	5.36253	0.290652	207827	0	3.34405	1e-07	0.157486	0	18.0979	2.10026	1.95502e+06	0	11.6052	1.12309e-07	179.441	0	13.3961	0.0689517	3633.64	0	0.540458
G6P -> PG6	net	0.000936262	7.24656e+06	2e-07	0.19695	1.1046	38604.2	2e-07	9.03985	2.40175	1.43945e+06	2e-07	5.17185	0.385994	339092	2e-07	3.56443	7.71347	520.338	2e-07	24.1069	3.33268	3.10538e+06	2e-07	0.246278	6.49999	1.57666e+06	2e-07	4.47914	0.218324	6192.57	2e-07	1.44115
PG6 -> P5P + CO2	net	9.99988e-08	774.073	0	26.0365	1e-07	38542.1	0	27.0174	2.35062	574062	0	5.22843	1.08591e-07	196996	0	4.27245	7.71316	137.036	0	21.5816	1e-07	140122	0	5.91059	2.51361	396324	0	20.0055	0.135231	4378.81	0	24.9735
P5P + P5P -> GAP + S7P	net	3.33329e-08	1461.33	-3.46461	8.67898	0.022049	3096.3	-3.61938	9.03007	1.16314	198162	-0.873541	2.14726	0.22878	35030.5	0.0499884	1.37596	0.0425232	193.537	-3.32349	8.30309	1.36094	198162	-2.36244	5.89731	0.766777	560487	-2.67919	6.66966	0.045077	6192.57	-3.19875	8.34862
GAP + S7P -> P5P + P5P	exch	1e-07	774.079	0	Inf	1e-07	2189.44	0	Inf	0.8957	140122	0	Inf	0.339101	24770.3	0	Inf	0.0145837	136.847	0	Inf	1e-07	140122	0	Inf	1e-07	396324	0	Inf	1e-07	4378.81	0	Inf
P5P + E4P -> GAP + F6P	net	-6.66671e-08	1094.71	-0.130665	2.13957	-0.265089	3096.29	-9.0278	9.03002	5.71206e-17	198162	-2.67456	1.74731	-0.45756	35030.5	-0.93884	-0.344316	-0.207002	193.558	-8.31192	8.22826	-2.72188	198162	-5.90723	5.89417	6.96085e-05	560487	-6.70474	6.52768	0.0450769	6192.57	-0.233117	1.67637
GAP + F6P -> P5P + E4P	exch	1.65671	774.076	0	Inf	1.36459	2189.44	0	Inf	1e-07	140122	0	Inf	0.809614	24770.3	0	Inf	0.0209331	136.842	0	Inf	1e-07	140122	0	Inf	1e-07	396324	0	Inf	1.47136	4378.81	0	Inf
S7P + GAP -> E4P + F6P	net	3.33329e-08	1461.33	-3.46461	8.67898	0.022049	3096.3	-3.61938	9.03007	1.16314	198162	-0.873541	2.14726	0.22878	35030.5	0.0499884	1.37596	0.0425232	193.537	-3.32349	8.30309	1.36094	198162	-2.36244	5.89731	0.766777	560487	-2.67919	6.66966	0.045077	6192.57	-3.19875	8.34862
E4P + F6P -> S7P + GAP	exch	1e-07	774.08	0	Inf	0.00339187	2189.4	0	Inf	26.1062	140122	0	Inf	1e-07	24770.3	0	Inf	1e-07	49.9439	0	Inf	1e-07	140122	0	Inf	1e-07	396324	0	Inf	1e-07	4378.81	0	Inf
PG6 -> KDPG	net	0.000936162	7.24656e+06	0	0.196933	1.1046	2189.5	0	9.02975	0.0511282	1.00037e+06	0	1.72446	0.385994	276000	0	1.07168	0.000317345	501.96	0	6.30974	3.33268	3.10222e+06	0	5.88565	3.98638	1.52603e+06	0	0.81344	0.0830927	4378.81	0	3.14018
KDPG -> PYR + GAP	net	0.000936162	7.24656e+06	0	0.196933	1.1046	2189.5	0	9.02975	0.0511282	1.00037e+06	0	1.72446	0.385994	276000	0	1.07168	0.000317345	501.96	0	6.30974	3.33268	3.10222e+06	0	5.88565	3.98638	1.52603e+06	0	0.81344	0.0830927	4378.81	0	3.14018
PYR -> AcCoA + CO2	net	0.000949262	774.073	0.000200681	1.62201	4.40321	2189.42	1.30526e-06	15.5804	0.169726	140122	0.112642	4.82081	0.711288	24770.3	5e-07	0.58041	0.000403856	137.131	5e-07	19.3722	5.58227	140122	5e-07	12.882	5.02124	396324	5e-07	7.43022	0.152044	4378.81	5e-07	0.783524
OAA + AcCoA -> Cit	net	0.000474681	3.67439e+06	3e-07	3.63608	0.00101284	521.324	3e-07	8.89508	0.0625249	893251	0.0177962	3.53151	0.0152593	14638.9	3e-07	1.75378	0.000334366	457539	3e-07	13.0976	0.290858	94968.1	3e-07	8.20533	0.00825805	560491	3e-07	2.19581	0.0165118	6192.59	3e-07	0.381703
Cit -> OGA + CO2	net	1.99995e-07	3.67439e+06	0	12.9249	2e-07	1765.25	0	8.4907	2e-07	897434	0	4.21652	2e-07	20982.2	0	1.73225	0.000264977	457539	0	11.0775	0.19138	110586	0	8.79612	0.00825789	560487	0	3.14861	0.0165117	6192.57	0	0.381703
OGA + CO2 -> Cit	exch	1e-07	774.071	0	Inf	0.00425361	2189.4	0	Inf	0.00980811	140122	0	Inf	0.0258201	24770.3	0	Inf	1e-07	136.838	0	Inf	0.42915	140122	3e-07	Inf	1e-07	396324	0	Inf	1e-07	4378.81	0	Inf
OGA -> Suc + CO2	net	9.99951e-08	0.0827401	0	0.386746	1e-07	0.174075	0	15.611	1e-07	0.978299	0	3.45954	1e-07	0.263784	0	0.526892	1.93352e-05	9.76593	0	10.7857	1e-07	1.46101	0	7.58037	0.00825779	2495.32	0	1.36747	0.00204565	619.192	0	6.22794
Suc -> Mal	net	0.000474581	250.456	0.000111494	11.1894	0.00101274	1686.69	2e-07	16.1529	0.0625248	86552.4	0.0177942	4.21714	0.0152592	15031.9	2e-07	0.978654	8.87244e-05	44.9401	2e-07	11.2207	0.0994778	56661.9	2e-07	6.39827	0.00825795	2495.35	2e-07	3.45459	0.00204575	619.222	0	4.75606
Mal -> Suc	exch	0.00964968	5092.54	0	Inf	0.0436269	72659.6	0	Inf	51.4339	7.11994e+07	0	Inf	0.552647	544412	0	Inf	1.14726	136.838	0	Inf	65178.5	140122	0	Inf	1813.8	396324	0	Inf	1747.49	4378.81	0	Inf
Mal -> OAA	net	0.000948962	921.979	-8.60612	11.3322	0.00202527	3373.56	-8.565	8.2254	0.117888	210292	-0.670808	4.30012	-0.00412364	35451.6	-1.49267	0.379911	7.16035e-05	151.229	-8.68047	8.79949	0.0484241	178070	-5.6372	8.14915	-1.0266	393960	-12.2145	3.73361	0.00204575	619.252	-12.1454	5.2949
OAA -> Mal	exch	4669.45	774.071	0	Inf	30773.3	2189.4	0	Inf	0.788269	1.09119e+06	0	Inf	0.109082	139398	0	Inf	0.00244901	1243.6	0	Inf	9.97925	5.68501e+06	0	Inf	0.348173	133367	0	Inf	0.00565789	1712.58	0	Inf
Cit -> Glx + Suc	net	0.000474481	250.403	0	0.372537	0.00101264	1686.51	0	8.70866	0.0625247	86552.3	0	1.94453	0.0152591	15031.8	0	1.29259	6.93892e-05	35.1742	0	5.95121	0.0994777	56662.5	0	2.36366	1.5666e-07	5.03131	0	2.02286	1e-07	0.0445491	0	0.569087
Glx + AcCoA -> Mal	net	0.000474481	250.403	0	0.372537	0.00101264	1686.51	0	8.70866	0.0625247	86552.3	0	1.94453	0.0152591	15031.8	0	1.29259	6.93892e-05	35.1742	0	5.95121	0.0994777	56662.5	0	2.36366	1.5666e-07	5.03131	0	2.02286	1e-07	0.0445491	0	0.569087
Mal -> PYR + CO2	net	1e-07	774.071	0	11.0326	1e-07	7.71484	0	12.924	0.00716155	140122	0	2.36643	0.034642	24770.3	0	2.27826	8.65101e-05	136.838	0	18.5898	0.150531	140122	0	6.8412	1.03486	396324	0	12.3478	1e-07	0.346615	0	0.263552
PEP + CO2 -> OAA	net	0.00146676	774.071	0.000504517	2.22051	0.00131459	2189.4	0	22.2611	0.101052	140122	0.0310394	3.35075	0.0193832	24770.3	0	1.41022	0.000262963	137.08	0	37.4118	0.242434	140122	0	18.4356	1.03486	396324	3.86828e-07	Inf	0.0144662	4378.81	0.000106217	Inf
OAA -> PEP + CO2	net	1.00002e-07	6.14078	0	12.3894	1e-07	1.26611	0	11.4483	1e-07	0.696806	0	3.11353	1e-07	0.486199	0	1.85195	1e-07	0.0239311	0	24.7167	1e-07	0.658418	0	9.07451	1e-07	11.4506	0	Inf	1e-07	4.4529	0	Inf
AcCoA -> Ac	net	9.99989e-08	3.67439e+06	0	0.392016	4.40119	2812.41	0	18.1119	0.0446768	908307	0	5.08958	0.680769	32462.6	0	3.20221	1e-07	457539	0	16.3496	5.19194	178505	0	11.821	5.01298	686460	0	12.6412	0.135532	7584.35	0	0.601493

## Sheet: MFA flux ratio estimates
Flux ratio	Flux ratios calculated for flux solutions fitted to the combination of [1-13C] and 50% [U-13C] glucose labeling data
	MG1655			Δzwf			Δpgi			ΔpfkA			ΔpykAF			Δmae/pck			Δsdh/mdh			ΔfumA
	10% quantile	best fit ratio	90% quantile	10% quantile	best fit ratio	90% quantile	10% quantile	best fit ratio	90% quantile	10% quantile	best fit ratio	90% quantile	10% quantile	best fit ratio	90% quantile	10% quantile	best fit ratio	90% quantile	10% quantile	best fit ratio	90% quantile	10% quantile	best fit ratio	90% quantile
Gluconeogenesis	8.24667e-09	6.97915e-09	9.10013e-06	6.25067e-09	8.77233e-06	3.87877e-06	2.8934e-08	3.756e-08	0.0215009	4.72182e-08	1.12824e-07	0.000680329	8.0514e-09	5.61596e-06	5.41109e-05	2.33798e-08	1.19313e-08	1.95376e-05	1.01836e-08	1.83666e-07	0.0370598	7.38012e-09	6.74411e-09	4.55336e-05
Anaplerosis from phosphoenolpyruvate	0.641094	0.756993	0.758989	0.416174	0.465241	0.510659	0.448239	0.488175	0.616659	0.488577	0.468428	0.659391	0.603872	0.64647	0.757312	0.652565	0.697855	0.755649	0.99029	0.999999	1	0.876625	0.888879	0.932164
Malic enzyme	8.93465e-09	6.9992e-09	1.54536e-05	9.96216e-09	1.02934e-05	2.13543e-05	5.58447e-08	4.7777e-08	0.0197997	0.0332784	0.0562902	0.0971052	2.33748e-07	0.225242	0.224502	3.51661e-08	6.69604e-09	0.000608135	2.00389e-08	3.62194e-07	0.971883	7.47628e-09	6.31937e-09	0.00206139
Glycolysis/PPP	0.563567	0.724774	0.999999	0.836823	0.854786	0.999998	-1.10648e-14	5.37801e-15	0.999965	0.505086	0.970641	0.999815	0.619109	0.703874	1	0.215422	0.610566	0.999865	0.569692	0.998812	0.999894	0.477596	0.672033	0.999707
Entner-Doudoroff pathway	9.61535e-09	6.99919e-09	1.14757e-05	7.89646e-09	1.02934e-05	5.00322e-06	0.0265228	0.101094	0.101148	0.0860646	0.097142	0.0984922	8.37398e-09	5.61601e-06	0.000128079	3.51839e-08	0.0034553	4.52179e-05	0.0224658	0.0279719	0.0283414	0.0634794	0.0640685	0.0643842
Oxaloacetate from glyoxylate shunt	0.110545	0.243005	0.261725	0.11307	0.198186	0.408595	0.0589583	0.154194	0.388044	0.325872	0.531567	0.51163	2.76768e-08	1.6118e-05	0.251157	0.233203	0.321524	0.387187	1.68517e-08	3.62194e-07	0.00506174	3.31454e-07	5.15799e-06	0.0680586
Flux ratio	Flux ratios calculated for flux solutions fitted to the [1-13C] glucose labeling data only
	MG1655			Δzwf			Δpgi			ΔpfkA			ΔpykAF			Δmae/pck			Δsdh/mdh			ΔfumA
	10% quantile	best fit ratio	90% quantile	10% quantile	best fit ratio	90% quantile	10% quantile	best fit ratio	90% quantile	10% quantile	best fit ratio	90% quantile	10% quantile	best fit ratio	90% quantile	10% quantile	best fit ratio	90% quantile	10% quantile	best fit ratio	90% quantile	10% quantile	best fit ratio	90% quantile
Gluconeogenesis	9.57612e-09	1.22901e-06	1.27133e-05	6.92685e-09	5.70544e-07	1.50025e-05	1.15082e-07	0.880245	0.999488	1.49761e-06	0.0585162	0.0945797	8.89562e-09	1.62053e-06	2.33151e-05	1.63297e-08	1.46351e-08	1.63758e-05	2.63614e-08	0.0194591	0.381678	1.52631e-08	5.52427e-07	0.0017383
Anaplerosis from phosphoenolpyruvate	0.419508	0.421105	0.999881	0.248905	0.319645	0.618383	1.37185e-06	0.944938	1	0.540498	0.644595	0.999984	0.293847	0.313429	0.999989	0.280594	0.197036	0.752893	0.975048	0.999999	1	0.639358	0.467307	0.999997
Malic enzyme	1.28823e-08	0.0601721	0.997344	8.4888e-09	5.70544e-07	0.0328551	2.36165e-07	0.0741569	0.97073	1.9683e-07	9.19724e-08	0.906806	2.46357e-08	0.12861	0.999901	3.43862e-08	0.0719134	0.0910041	9.15521e-08	0.970338	0.972518	3.15124e-07	0.000195431	0.939848
Glycolysis/PPP	0.492007	0.670691	1	0.236485	0.957209	1	-9.58946e-15	0	0.00140181	0.443865	0.377179	0.99967	0.615594	0.999211	1	0.134394	0.999996	1	0.099126	0.999748	0.999806	0.214598	0.53366	0.999869
Entner-Doudoroff pathway	1.28884e-08	6.86635e-06	3.60252e-05	8.54867e-09	1.07068e-06	3.92315e-05	2.01732e-05	0.105438	0.108175	0.0879766	0.0909532	0.0972745	1.55395e-08	1.07809e-05	7.81759e-05	2.29621e-08	1.37901e-08	5.87824e-05	1.97069e-05	0.0296604	0.028543	0.0554542	0.0634967	0.0636284
Oxaloacetate from glyoxylate shunt	1.21118e-06	4.93468e-05	0.462133	2.21541e-06	0.676296	0.71102	1.23268e-07	0.0403482	0.999998	4.14282e-06	0.355405	0.396784	2.46783e-07	2.51451e-05	0.501272	3.99941e-06	0.802964	0.589931	9.23427e-08	7.97417e-07	0.0149784	6.31936e-07	0.137743	0.235967
Flux ratio	Flux ratios calculated for flux solutions fitted to the 50% [U-13C] glucose labeling data only
	MG1655			Δzwf			Δpgi			ΔpfkA			ΔpykAF			Δmae/pck			Δsdh/mdh			ΔfumA
	10% quantile	best fit ratio	90% quantile	10% quantile	best fit ratio	90% quantile	10% quantile	best fit ratio	90% quantile	10% quantile	best fit ratio	90% quantile	10% quantile	best fit ratio	90% quantile	10% quantile	best fit ratio	90% quantile	10% quantile	best fit ratio	90% quantile	10% quantile	best fit ratio	90% quantile
Gluconeogenesis	8.62635e-09	5.94458e-09	6.1798e-06	7.62244e-09	2.18386e-08	8.55512e-06	3.08479e-08	4.91919e-08	0.000376852	4.002e-08	6.67162e-08	3.97921e-05	8.0881e-09	1.50524e-06	0.000114776	1.81962e-08	3.81162e-08	0.000219737	3.34154e-08	1.81248e-08	0.0664227	9.7088e-09	1.92992e-08	7.1499e-05
Anaplerosis from phosphoenolpyruvate	0.61278	0.75554	0.758544	0.485378	0.564849	0.615754	0.467219	0.617765	0.62648	0.493254	0.559522	0.637406	0.628501	0.747718	0.771011	0.652502	0.709054	0.736837	0.988043	0.992083	0.999999	0.849744	0.876105	0.928185
Malic enzyme	5.23843e-08	0.000105334	0.0340407	3.85237e-08	2.26075e-08	0.0467806	1.28892e-06	0.0421947	0.0982895	2.20996e-05	0.0487032	0.174052	0.0318565	0.214157	0.225607	2.6071e-07	0.0269602	0.0623415	8.13176e-07	0.206096	0.217644	1.81832e-08	6.57702e-07	0.0418023
Glycolysis/PPP	0.296796	0.99989	0.999866	0.337899	0.786633	0.999964	4.63497e-12	0.0392994	0.999998	0.286003	0.72429	0.999991	0.197608	0.0477194	1	0.202871	0.415318	0.999986	0.244383	6.74546e-09	0.999555	0.224522	0.973375	0.999491
Entner-Doudoroff pathway	0.452052	0.986096	0.988157	0.0013326	0.249722	0.953805	0.170865	0.301239	0.317892	0.198458	0.542669	0.822178	5.18684e-07	0.785595	0.787466	0.329835	0.596884	0.956019	0.444946	0.793904	0.796466	0.544157	0.546502	0.995601
Oxaloacetate from glyoxylate shunt	0.00580053	0.244408	0.254252	0.256757	0.435108	0.450639	0.0936823	0.382235	0.429342	0.222224	0.440475	0.444843	6.06844e-05	0.197304	0.256892	0.211014	0.290946	0.32108	2.10313e-07	1.50184e-07	0.00518838	1.73904e-08	6.05621e-06	0.0746978
